# Supplementary material for: Systems analysis identifies miR-29b regulation of invasiveness in melanoma
Source: Mol Cancer. 2016 Nov 16;15:72. doi: 10.1186/s12943-016-0554-y (PMC5112703; doi:10.1186/s12943-016-0554-y)
Supplement: Additional file 2: — Table (.csv) of matrigel invasiveness (classified as invasive/non-invasive) for LM-MEL cell lines which is read into the computational scripts. For details on the experimental protocol please refer to Methods/LM-MEL phenotypic invasiveness data. (CSV 273 bytes) [file 12943_2016_554_MOESM2_ESM.csv]

invasive	non-invasive
LM-MEL-12	LM-MEL-28
LM-MEL-33	LM-MEL-34
LM-MEL-45	LM-MEL-42
LM-MEL-46	LM-MEL-62
LM-MEL-44	LM-MEL-17
LM-MEL-53	LM-MEL-49
LM-MEL-38	LM-MEL-8
LM-MEL-73	LM-MEL-75
LM-MEL-77	LM-MEL-100
LM-MEL-59	LM-MEL-29
LM-MEL-5	LM-MEL-70
LM-MEL-7	LM-MEL-64
