# Supplementary material for: Systems analysis identifies miR-29b regulation of invasiveness in melanoma
Source: Mol Cancer. 2016 Nov 16;15:72. doi: 10.1186/s12943-016-0554-y (PMC5112703; doi:10.1186/s12943-016-0554-y)
Supplement: Additional file 3: — Table (.csv) output from the computational scripts containing (1041) putative relationships with a strong negative statistical association and support from TargetScan and/or DIANA-microT, or mirTarBase (i.e. the full list of associations from Fig. 1b). mRNA Transcripts which have been annotated with a role in pigmentation or EMP via their GO category (from Fig. 1c) are labelled. mRNA transcripts which have been previously implicated in phenotypic switching in melanoma are labelled [3]. (CSV 77 kb) [file 12943_2016_554_MOESM3_ESM.csv]

miR	mRNA	probeID	r_P	MI	context+	MITG-score	miRTarBase	GO:EMP	GO:Pig	HoekInv	HoekProlif	prctile(InvSep)
hsa-miR-125b-5p	ABHD6	2690402	-0.524	0.404	-0.501	0.998	-	-	-	-	-	97.70
hsa-miR-221-5p	ABHD6	2690402	-0.564	0.309	-0.295	0.451	-	-	-	-	-	97.80
hsa-miR-25-3p	ACAD11	3370136	-0.439	0.449	-	0.674	-	-	-	-	-	48.20
hsa-miR-221-3p	ACADM	2470279	-0.609	0.620	-0.525	0.908	-	-	-	-	-	93.20
hsa-miR-20a-5p	ACPL2	3800538	-0.345	0.490	-0.391	0.887	-	-	-	-	-	86.50
hsa-miR-29a-3p	ACPL2	3800538	-0.401	0.325	-0.605	1.000	-	-	-	-	-	85.90
hsa-miR-29b-3p	ACPL2	3800538	-0.369	0.393	-0.605	1.000	-	-	-	-	-	86.70
hsa-miR-29a-3p	ACPL2	5720537	-0.414	0.377	-0.605	1.000	-	-	-	-	-	77.80
hsa-miR-185-5p	ADAM19	6900209	-0.574	0.451	-0.293	0.672	-	-	-	-	-	99.50
hsa-miR-501-3p	ADAM9	2940730	-0.384	0.333	-	0.667	-	-	-	-	-	59.60
hsa-miR-125b-2-3p	ADAMTS6	20100	-0.331	0.324	-	0.906	-	-	-	-	-	83.10
hsa-miR-671-5p	ADD1	5900685	-0.405	0.426	-0.374	0.804	-	-	-	-	-	43.30
hsa-miR-182-5p	ADD3	3420747	-0.336	0.264	-0.450	0.970	-	-	-	-	-	61.70
hsa-let-7a-5p	AEN	5090438	-0.455	0.344	-0.598	0.830	-	-	-	-	-	86.40
hsa-let-7e-5p	AEN	5090438	-0.460	0.262	-0.598	0.900	-	-	-	-	-	86.10
hsa-miR-15a-5p	AFAP1	2690187	-0.548	0.267	-0.289	0.637	-	-	-	-	-	99.10
hsa-miR-211-5p	AFAP1	2690187	-0.662	0.530	-0.291	-	-	-	-	-	-	98.90
hsa-miR-186-5p	AFF4	2360189	-0.409	0.289	-0.050	0.820	-	-	-	-	-	76.00
hsa-miR-182-5p	AGPAT5	830719	-0.473	0.268	-	0.762	-	-	-	-	-	58.00
hsa-miR-320a	AGPS	7560154	-0.381	0.413	-0.245	0.861	-	-	-	-	-	54.80
hsa-let-7a-5p	AIFM1	1500689	-0.489	0.462	-0.779	0.982	-	-	-	-	-	88.50
hsa-let-7e-5p	AIFM1	1500689	-0.356	0.270	-0.779	0.984	-	-	-	-	-	88.80
hsa-miR-143-3p	AIFM1	1500689	-0.565	0.382	-0.410	-	-	-	-	-	-	86.00
hsa-let-7a-5p	AIFM1	3290341	-0.551	0.354	-0.779	0.982	-	-	-	-	-	87.70
hsa-miR-125b-5p	AIFM1	3290341	-0.617	0.314	-0.316	0.983	-	-	-	-	-	88.80
hsa-miR-143-3p	AIFM1	3290341	-0.581	0.271	-0.410	-	-	-	-	-	-	86.40
hsa-miR-21-3p	AKAP11	6420398	-0.372	0.350	-0.299	0.685	-	-	-	-	-	58.70
hsa-miR-222-3p	ALDH16A1	940441	-0.381	0.278	-0.319	-	-	-	-	-	-	97.50
hsa-miR-221-3p	ALG6	6960243	-0.486	0.549	-0.396	0.483	-	-	-	-	-	82.70
hsa-miR-125a-5p	AMDHD2	6110280	-0.332	0.306	-0.302	0.683	-	-	-	-	-	95.80
hsa-miR-125b-5p	AMDHD2	6110280	-0.581	0.480	-0.302	0.707	-	-	-	-	-	96.50
hsa-miR-125b-1-3p	AMMECR1L	4900605	-0.501	0.263	-0.334	-	-	-	-	-	-	54.00
hsa-miR-125b-5p	AMMECR1L	4900605	-0.363	0.286	-	0.642	-	-	-	-	-	66.50
hsa-miR-1273g-3p	ANG	3930392	-0.401	0.321	-0.437	-	-	-	-	-	-	69.10
hsa-miR-182-5p	ANGEL2	1820441	-0.345	0.463	-0.160	0.694	-	-	-	-	-	64.10
hsa-miR-211-5p	ANGPT1	3120326	-0.459	0.404	-0.411	-	-	-	-	-	-	83.20
hsa-miR-211-5p	ANGPT1	3360066	-0.435	0.296	-0.411	-	-	-	-	-	-	82.30
hsa-miR-20a-5p	ANKIB1	2970672	-0.437	0.529	-0.295	0.999	HITS-CLIP	-	-	-	-	47.80
hsa-miR-532-5p	ANKRD1	6560112	-0.435	0.278	-0.282	0.670	-	-	-	-	-	70.50
hsa-miR-211-5p	ANKRD13A	2120224	-0.501	0.304	-0.382	-	-	-	-	-	-	74.60
hsa-miR-660-5p	ANKRD13A	2120224	-0.519	0.570	-0.261	0.737	-	-	-	-	-	65.40
hsa-miR-21-5p	ANKRD46	2750598	-0.576	0.431	-0.321	0.779	Immunoblot//Immunohistochemistry//Luciferase reporter assay//Microarray//qRT-PCR//Western blot	-	-	-	-	95.70
hsa-miR-34a-5p	ANP32B	3850053	-0.539	0.259	-0.384	0.758	-	-	-	-	-	46.30
hsa-miR-501-3p	ANTXR2	10685	-0.640	0.331	-0.233	0.795	-	-	-	-	-	96.40
hsa-miR-660-5p	ANTXR2	10685	-0.654	0.286	-0.106	0.640	-	-	-	-	-	96.40
hsa-miR-211-5p	ANXA1	6520215	-0.703	0.426	-0.361	-	-	-	-	-	-	96.50
hsa-miR-21-3p	ANXA5	1070451	-0.480	0.431	-0.304	0.452	-	-	-	-	-	89.40
hsa-miR-21-5p	ANXA5	1070451	-0.470	0.277	-0.482	-	-	-	-	-	-	96.20
hsa-miR-221-5p	AP1S2	940706	-0.550	0.510	-0.548	-	-	-	-	-	-	68.70
hsa-miR-199a-5p	AP1S2	1070192	-0.420	0.260	-0.481	-	-	-	-	-	-	64.30
hsa-miR-221-5p	AP1S2	1070192	-0.549	0.337	-0.548	-	-	-	-	-	-	66.40
hsa-miR-183-5p	AP3M2	3420128	-0.343	0.418	-	0.660	-	-	-	-	-	19.50
hsa-miR-873-5p	APCDD1L	130138	-0.354	0.438	-	0.663	-	-	-	-	-	97.70
hsa-miR-34a-5p	APITD1	1070360	-0.410	0.386	-0.306	-	-	-	-	-	-	62.70
hsa-miR-221-3p	APOLD1	1770364	-0.525	0.616	-0.517	0.949	-	-	-	-	-	99.80
hsa-miR-30d-5p	ARF4	1430136	-0.341	0.360	-0.311	0.528	-	-	-	-	-	18.60
hsa-miR-29a-3p	ARHGEF10	6900703	-0.504	0.293	-0.118	0.687	-	-	-	-	-	89.80
hsa-miR-148a-5p	ARHGEF18	6130725	-0.351	0.273	-0.091	0.712	-	-	-	-	-	79.20
hsa-miR-30e-5p	ARHGEF6	770703	-0.405	0.425	-0.195	0.961	-	-	-	-	-	95.00
hsa-miR-30b-5p	ARL4C	1300192	-0.366	0.301	-0.238	0.656	-	-	-	-	-	81.30
hsa-miR-4301	ARL6IP6	670382	-0.476	0.552	-0.347	-	PAR-CLIP	-	-	-	-	60.60
hsa-miR-22-3p	ARPC1A	7610692	-0.354	0.279	-	0.714	-	-	-	-	-	31.90
hsa-miR-29b-3p	ARRDC3	4060672	-0.408	0.320	-0.582	0.915	-	-	-	-	-	96.60
hsa-miR-671-5p	ASCC1	830528	-0.351	0.356	-0.171	0.709	-	-	-	-	-	7.00
hsa-miR-509-3-5p	ATF2	2100735	-0.444	0.364	-0.750	0.872	-	-	-	-	-	45.60
hsa-miR-146a-5p	ATG7	5220754	-0.381	0.384	-0.103	0.733	-	-	-	-	-	79.00
hsa-miR-125b-5p	ATOX1	5560131	-0.628	0.424	-0.199	0.682	-	-	-	-	-	95.50
hsa-miR-23b-3p	ATOX1	5560131	-0.411	0.445	-0.310	0.756	-	-	-	-	-	95.60
hsa-miR-361-3p	ATP1B1	4180452	-0.525	0.311	-0.375	0.685	-	-	-	-	-	91.30
hsa-miR-502-3p	ATP1B1	4180452	-0.476	0.267	-0.530	0.817	-	-	-	-	-	91.30
hsa-miR-502-3p	ATP1B1	6060482	-0.422	0.340	-0.530	0.817	-	-	-	-	-	87.90
hsa-let-7b-5p	ATP5G1	460040	-0.352	0.560	-0.383	-	-	-	-	-	-	96.90
hsa-let-7b-5p	ATP5G1	5870446	-0.481	0.354	-0.383	-	-	-	-	-	-	83.20
hsa-miR-450b-5p	ATP5L	4070544	-0.362	0.376	-0.366	0.757	-	-	-	-	-	92.70
hsa-miR-221-5p	ATP6AP1	6590201	-0.391	0.358	-	0.685	-	-	-	-	-	92.80
hsa-miR-486-5p	ATP6V0A2	620092	-0.551	0.324	-0.183	0.716	-	-	-	-	-	97.20
hsa-miR-221-5p	ATP6V0E2	6180088	-0.512	0.312	-0.391	0.480	-	-	-	-	-	88.70
hsa-miR-23b-3p	ATP6V1B2	6650017	-0.438	0.340	-0.143	0.723	-	-	Y	-	-	76.50
hsa-let-7a-5p	ATP6V1C1	2480241	-0.383	0.336	-0.376	0.705	-	-	-	-	-	93.90
hsa-miR-31-5p	ATP6V1C1	2480241	-0.535	0.366	-0.349	-	-	-	-	-	-	94.30
hsa-miR-19a-3p	ATXN1	520601	-0.355	0.275	-0.693	1.000	Luciferase reporter assay//qRT-PCR//Western blot & HITS-CLIP	-	-	-	-	82.40
hsa-miR-363-3p	AXL	4640403	-0.337	0.261	-0.390	0.946	-	-	-	Y	-	99.90
hsa-miR-500a-3p	AXL	6480703	-0.529	0.351	-0.503	0.764	-	-	-	Y	-	99.90
hsa-miR-30a-3p	B4GALT5	2060047	-0.434	0.334	-0.069	0.787	-	-	-	-	-	25.20
hsa-miR-222-5p	BAMBI	430050	-0.783	0.348	-0.369	-	-	Y	-	-	-	85.00
hsa-miR-1260b	BCAS4	4290079	-0.372	0.359	-0.917	-	PAR-CLIP	-	-	-	-	90.30
hsa-miR-502-3p	BCAT1	7650524	-0.447	0.278	-0.193	0.655	-	-	-	-	-	42.60
hsa-miR-30b-5p	BCL10	110148	-0.496	0.417	-0.624	0.873	-	-	-	-	-	87.20
hsa-miR-30d-5p	BCL10	110148	-0.520	0.487	-0.624	0.777	-	-	-	-	-	65.60
hsa-miR-100-3p	BCL2	3180494	-0.571	0.351	-0.316	0.621	-	Y	Y	-	-	98.10
hsa-miR-23b-3p	BCL2	3180494	-0.527	0.372	-0.362	0.729	-	Y	Y	-	-	98.00
hsa-miR-23b-3p	BCL2	4150201	-0.564	0.315	-0.362	0.729	-	Y	Y	-	-	98.10
hsa-miR-513a-5p	BCL3	6330725	-0.552	0.412	-0.105	0.740	-	-	-	-	-	99.70
hsa-miR-361-3p	BDNF	770603	-0.333	0.289	-0.385	-	-	-	-	-	-	97.10
hsa-miR-211-5p	BIN1	650553	-0.398	0.267	-0.494	-	-	-	-	-	-	91.00
hsa-miR-211-5p	BIN1	5130440	-0.375	0.410	-0.494	-	-	-	-	-	-	88.70
hsa-miR-340-5p	BMP2	4280577	-0.341	0.512	-0.032	0.755	-	Y	-	-	-	65.20
hsa-miR-378a-3p	BMP2	4280577	-0.368	0.353	-0.489	0.965	-	Y	-	-	-	70.80
hsa-miR-106b-5p	BMPR2	460730	-0.334	0.297	-0.561	0.979	HITS-CLIP	Y	-	-	-	6.90
hsa-miR-93-5p	BMPR2	460730	-0.469	0.307	-0.561	-	Sequencing & HITS-CLIP	Y	-	-	-	7.40
hsa-miR-23b-3p	BNIP2	7380136	-0.397	0.660	-0.293	0.905	-	-	-	-	-	80.90
hsa-miR-361-3p	BRD2	1340475	-0.435	0.293	-0.180	0.745	-	-	-	-	-	63.90
hsa-miR-22-3p	BRI3BP	6840348	-0.394	0.401	-0.328	0.682	-	-	-	-	-	26.40
hsa-miR-361-3p	BRMS1	4570102	-0.340	0.620	-0.312	0.513	-	-	-	-	-	33.10
hsa-miR-513a-5p	BRPF3	4480280	-0.345	0.367	-0.075	0.828	-	-	-	-	-	75.00
hsa-miR-181a-3p	C12orf49	3170102	-0.351	0.286	-0.544	-	-	-	-	-	-	96.40
hsa-miR-224-5p	C12orf49	3170102	-0.368	0.337	-0.235	0.665	PAR-CLIP	-	-	-	-	96.40
hsa-miR-22-3p	C17orf58	3440703	-0.380	0.340	-1.067	0.921	-	-	-	-	-	49.60
hsa-miR-221-3p	C18orf56	1450682	-0.375	0.405	-0.639	0.565	-	-	-	-	-	89.60
hsa-miR-34a-5p	C1orf109	4540039	-0.351	0.560	-0.137	0.670	-	-	-	-	-	53.70
hsa-miR-126-5p	C1orf198	1260576	-0.349	0.487	-0.040	0.664	-	-	-	-	-	56.90
hsa-miR-500a-3p	C1orf52	990167	-0.531	0.410	-	0.650	-	-	-	-	-	81.00
hsa-miR-320a	C2orf18	830176	-0.341	0.509	-	0.657	-	-	-	-	-	66.60
hsa-miR-183-5p	C2orf44	6100154	-0.336	0.366	-	0.980	-	-	-	-	-	51.00
hsa-miR-29a-3p	C5orf15	3420692	-0.695	0.407	-0.392	0.623	-	-	-	-	-	87.50
hsa-miR-29b-3p	C5orf15	3420692	-0.638	0.369	-0.392	0.620	-	-	-	-	-	89.40
hsa-miR-100-5p	C5orf22	2940725	-0.622	0.352	-0.432	0.562	-	-	-	-	-	96.30
hsa-miR-182-5p	C5orf22	2940725	-0.342	0.424	-0.416	0.843	-	-	-	-	-	98.60
hsa-miR-143-3p	C9orf91	5720131	-0.417	0.369	-0.248	0.743	-	-	-	-	-	98.50
hsa-miR-16-5p	CA12	150474	-0.342	0.422	-0.310	0.652	pSILAC//Proteomics;Other & Sequencing	-	-	-	-	12.40
hsa-miR-224-5p	CALM1	1660477	-0.571	0.298	-	0.645	-	-	-	-	-	46.60
hsa-let-7d-5p	CANT1	5860358	-0.362	0.501	-0.428	0.543	-	-	-	-	-	25.50
hsa-let-7i-5p	CANT1	5860358	-0.330	0.313	-0.428	0.610	-	-	-	-	-	21.90
hsa-let-7e-5p	CAPN3	3870441	-0.539	0.388	-0.354	0.612	-	-	-	-	Y	99.90
hsa-let-7a-5p	CAPN3	4180762	-0.499	0.361	-0.354	0.759	-	-	-	-	Y	99.80
hsa-miR-500a-3p	CAPZB	4670167	-0.395	0.451	-0.375	-	-	-	-	-	-	27.40
hsa-miR-146a-5p	CARD10	3840678	-0.561	0.532	-0.319	0.769	In situ hybridization//Luciferase reporter assay//qRT-PCR//Western blot & Luciferase reporter assay//QRTPCR//Western blot	-	-	-	-	94.60
hsa-miR-29b-3p	CAV2	620360	-0.549	0.483	-0.626	0.993	-	-	-	-	-	91.70
hsa-miR-29b-3p	CAV2	2630577	-0.569	0.309	-0.626	0.993	-	-	-	-	-	72.70
hsa-miR-92b-3p	CBR4	5810750	-0.342	0.472	-0.358	0.626	-	-	-	-	-	53.50
hsa-miR-185-5p	CCDC102A	1660681	-0.388	0.619	-0.218	0.778	-	-	-	-	-	99.60
hsa-miR-146a-5p	CCDC109B	1780259	-0.470	0.319	-0.408	0.841	-	-	-	-	-	80.60
hsa-miR-532-5p	CCDC109B	1780259	-0.517	0.264	-0.467	0.659	-	-	-	-	-	88.00
hsa-miR-584-5p	CCDC109B	1780259	-0.339	0.279	-0.303	0.726	-	-	-	-	-	87.20
hsa-miR-199b-5p	CCDC43	5550187	-0.352	0.569	-0.570	0.635	-	-	-	-	-	91.60
hsa-miR-450b-5p	CCDC43	5550187	-0.488	0.338	-0.336	0.941	-	-	-	-	-	91.80
hsa-miR-450b-5p	CCDC91	2340594	-0.407	0.350	-0.442	0.820	-	-	-	-	-	47.00
hsa-miR-185-5p	CCDC99	520528	-0.459	0.400	-	0.765	-	-	-	-	-	70.90
hsa-miR-21-3p	CCL28	4640050	-0.378	0.576	-0.351	0.647	-	-	-	-	-	73.50
hsa-miR-21-3p	CCL28	7100762	-0.344	0.326	-0.351	0.647	-	-	-	-	-	63.70
hsa-miR-513a-5p	CCNA2	2650608	-0.351	0.280	-0.116	0.760	-	-	-	-	-	6.40
hsa-miR-125b-2-3p	CCNB1	4590040	-0.341	0.357	-0.307	0.606	-	-	-	-	-	54.50
hsa-miR-211-5p	CCNY	5310605	-0.340	0.519	-0.662	-	-	-	-	-	-	94.80
hsa-miR-30d-5p	CCNY	5310605	-0.362	0.359	-0.294	0.672	-	-	-	-	-	63.40
hsa-miR-1273g-3p	CCS	1110255	-0.401	0.260	-0.450	-	-	-	-	-	-	18.30
hsa-miR-100-3p	CCT6A	5820392	-0.391	0.689	-0.465	0.868	-	-	-	-	-	29.30
hsa-miR-532-5p	CD70	4220068	-0.429	0.359	-0.297	-	-	-	-	-	-	89.40
hsa-miR-185-5p	CDC37	4150670	-0.368	0.270	-0.365	-	-	-	-	-	-	47.80
hsa-miR-29a-3p	CDC42	1780564	-0.333	0.408	-0.578	0.790	Luciferase reporter assay//Western blot & qRT-PCR//Western blot & Luciferase reporter assay	Y	-	-	-	25.70
hsa-miR-29b-3p	CDC42	1780564	-0.357	0.415	-0.578	0.796	Luciferase reporter assay//Western blot & qRT-PCR//Western blot	Y	-	-	-	3.70
hsa-miR-660-5p	CDH13	5820563	-0.494	0.313	-0.493	-	-	-	-	Y	-	94.90
hsa-miR-146a-5p	CDK6	670286	-0.503	0.399	-0.072	0.653	-	Y	-	-	-	85.00
hsa-miR-185-5p	CDK6	670286	-0.470	0.343	-0.536	0.914	Flow//Immunoblot//Microarray//qRT-PCR//Western blog & CLASH	Y	-	-	-	94.00
hsa-miR-29b-3p	CDK6	670286	-0.569	0.319	-0.495	0.915	qRT-PCR//Luciferase reporter assay//Western blot & Luciferase reporter assay//qRT-PCR//Western blot//Reporter assay;Western blot;qRT-PCR & Immunohistochemistry//Luciferase reporter assay//qRT-PCR & HITS-CLIP	Y	-	-	-	94.00
hsa-miR-3176	CDK9	430767	-0.355	0.280	-0.443	0.915	-	-	-	-	-	94.60
hsa-miR-221-3p	CDKN1B	1030348	-0.562	0.309	-1.049	0.984	Luciferase reporter assay//Western blot//Northern blot;Western blot & Luciferase reporter assay//Western blot & Luciferase reporter assay//qRT-PCR//Western blot//Reporter assay & Luciferase reporter assay//Reporter assay & Luciferase reporter assay//Western blot & Luciferase reporter assay & Luciferase reporter assay//Western blot//Reporter assay & Luciferase reporter assay//qRT-PCR//Western blot…	Y	-	-	-	98.00
hsa-miR-222-3p	CDKN1B	1030348	-0.487	0.412	-1.049	0.995	Luciferase reporter assay//Western blot//Western blot;Other//Northern blot & Luciferase reporter assay & Western blot//Reporter assay & Luciferase reporter assay//Reporter assay & Luciferase reporter assay & Luciferase reporter assay//Western blot//Reporter assay & Luciferase reporter assay//qRT-PCR//Western blot & qRT-PCR//Western blot & Luciferase reporter assay & Western blot//Northern blot & …	Y	-	-	-	98.70
hsa-miR-652-3p	CDKN2C	4920593	-0.390	0.296	-0.294	-	-	-	-	-	-	95.60
hsa-miR-660-5p	CDR2L	3940482	-0.364	0.364	-0.330	0.860	-	-	-	-	-	99.20
hsa-miR-125b-5p	CDS2	510673	-0.511	0.371	-0.532	0.835	-	-	-	-	-	83.10
hsa-miR-27b-3p	CDS2	510673	-0.372	0.338	-0.367	0.774	-	-	-	-	-	85.70
hsa-miR-222-5p	CELSR2	3710240	-0.384	0.306	-0.311	0.983	-	-	-	-	-	54.70
hsa-miR-29b-3p	CENPB	610056	-0.349	0.304	-0.127	0.879	-	-	-	-	-	72.70
hsa-miR-98-5p	CEP135	270022	-0.337	0.368	-0.490	-	PAR-CLIP	-	-	-	-	56.50
hsa-miR-92b-3p	CEP350	5340553	-0.415	0.342	-0.068	0.933	-	-	-	-	-	41.40
hsa-miR-125b-5p	CHD1	2350176	-0.650	0.356	-	0.678	-	-	-	-	-	70.90
hsa-let-7a-5p	CHD7	1580487	-0.545	0.381	-0.627	-	-	-	-	-	-	90.40
hsa-let-7e-5p	CHD7	1580487	-0.509	0.463	-0.627	-	CLASH	-	-	-	-	90.70
hsa-miR-125b-5p	CHD7	1580487	-0.401	0.266	-	0.932	-	-	-	-	-	91.10
hsa-miR-501-3p	CHIC2	3130576	-0.523	0.482	-0.306	0.500	-	-	-	-	-	88.30
hsa-miR-502-3p	CHIC2	3130576	-0.532	0.434	-0.306	0.507	-	-	-	-	-	88.00
hsa-miR-222-5p	CHKA	6330170	-0.456	0.588	-0.380	-	-	-	-	-	-	99.30
hsa-miR-34a-5p	CLCC1	3610722	-0.369	0.259	-0.492	-	-	-	-	-	-	40.50
hsa-miR-509-3-5p	CLCF1	5290397	-0.349	0.264	-0.141	0.786	-	-	-	-	-	92.30
hsa-let-7e-5p	CLDN12	1070133	-0.409	0.390	-0.537	0.995	PAR-CLIP & PAR-CLIP & PAR-CLIP	-	-	-	-	99.00
hsa-miR-513c-5p	CLIC4	270653	-0.379	0.391	-0.345	0.799	-	Y	-	-	-	37.10
hsa-let-7i-5p	CLINT1	7040280	-0.331	0.318	-	0.679	-	-	-	-	-	27.40
hsa-miR-19b-3p	CLIP4	3310672	-0.445	0.376	-0.601	0.602	-	-	-	-	-	20.50
hsa-miR-100-3p	CLN5	1740040	-0.351	0.630	-0.280	0.896	-	-	-	-	-	23.80
hsa-let-7d-5p	CLP1	5080156	-0.376	0.568	-0.394	0.941	-	-	-	-	-	70.80
hsa-miR-502-3p	COL12A1	3060095	-0.480	0.378	-0.424	0.928	-	-	-	-	-	86.10
hsa-miR-30b-5p	COL13A1	3870228	-0.411	0.346	-0.455	0.990	-	-	-	Y	-	94.00
hsa-miR-30e-5p	COL13A1	3870228	-0.359	0.287	-0.455	0.996	-	-	-	Y	-	93.80
hsa-miR-30b-5p	COL13A1	5720692	-0.401	0.277	-0.455	0.990	-	-	-	Y	-	95.30
hsa-miR-501-3p	COL1A1	6960142	-0.561	0.264	-	0.669	-	Y	-	-	-	97.40
hsa-miR-502-3p	COL1A1	6960142	-0.558	0.348	-	0.672	-	Y	-	-	-	97.40
hsa-miR-29a-3p	COL4A1	5910431	-0.378	0.423	-0.702	1.000	Luciferase reporter assay//qRT-PCR//Western blot & Luciferase reporter assay & PAR-CLIP & PAR-CLIP & PAR-CLIP	Y	-	-	-	78.10
hsa-miR-29b-3p	COL4A1	5910431	-0.371	0.541	-0.702	1.000	Luciferase reporter assay//qRT-PCR//Western blot & Luciferase reporter assay & PAR-CLIP & Microarray & PAR-CLIP & PAR-CLIP	Y	-	-	-	78.10
hsa-miR-340-5p	COL4A1	5910431	-0.504	0.347	-	0.640	-	Y	-	-	-	78.00
hsa-miR-29b-3p	COL5A1	4920369	-0.392	0.286	-0.873	0.979	-	-	-	-	-	99.80
hsa-miR-30e-5p	COL5A2	4490292	-0.437	0.297	-0.193	0.695	-	-	-	-	-	90.60
hsa-miR-29b-3p	COL6A2	3390458	-0.394	0.482	-0.320	-	-	-	-	-	-	99.50
hsa-miR-29a-3p	COL8A1	3360452	-0.337	0.324	-0.392	0.999	-	Y	-	-	-	94.50
hsa-miR-29a-3p	COMMD5	20707	-0.343	0.262	-0.374	-	-	-	-	-	-	70.00
hsa-miR-125b-1-3p	COPS8	6940092	-0.434	0.447	-0.395	0.469	-	-	-	-	-	82.40
hsa-miR-30d-5p	CPE	5390687	-0.387	0.768	-0.365	0.917	-	-	-	-	-	74.10
hsa-let-7a-5p	CPEB1	4900592	-0.465	0.492	-0.499	1.000	-	-	-	-	-	98.50
hsa-let-7e-5p	CPEB1	7510603	-0.350	0.286	-0.499	1.000	-	-	-	-	-	98.80
hsa-miR-222-3p	CRCP	6480121	-0.381	0.311	-0.422	-	-	-	-	-	-	93.10
hsa-miR-486-5p	CREB3L2	20110	-0.333	0.355	-0.153	0.674	-	-	-	-	-	63.80
hsa-miR-30b-5p	CREBZF	2120279	-0.488	0.340	-	0.698	-	-	-	-	-	58.40
hsa-miR-30e-5p	CREBZF	2120279	-0.394	0.273	-	0.680	-	-	-	-	-	59.40
hsa-miR-130b-5p	CREG1	1090497	-0.567	0.339	-0.268	0.694	-	-	-	-	-	44.80
hsa-miR-340-5p	CRIM1	3930040	-0.508	0.300	-	0.682	-	-	-	Y	-	99.00
hsa-miR-509-3-5p	CRIM1	3930040	-0.388	0.340	-0.254	0.822	-	-	-	Y	-	99.00
hsa-miR-345-5p	CRISPLD2	4180079	-0.369	0.311	-0.134	0.664	-	-	-	Y	-	91.00
hsa-miR-877-5p	CROT	3830274	-0.379	0.295	-	0.709	-	-	-	-	-	87.00
hsa-miR-671-5p	CRY2	1190193	-0.346	0.301	-0.217	0.720	-	-	-	-	-	38.20
hsa-miR-501-3p	CSDE1	7510114	-0.494	0.319	-0.322	0.965	-	-	-	-	-	79.10
hsa-miR-502-3p	CSDE1	7510114	-0.486	0.299	-0.322	0.952	-	-	-	-	-	77.90
hsa-miR-509-3p	CSNK1D	780762	-0.361	0.319	-0.341	0.740	-	-	-	-	-	47.70
hsa-miR-224-5p	CXorf57	6580626	-0.500	0.281	-0.298	0.877	-	-	-	-	-	93.30
hsa-miR-30b-5p	CYB561	130086	-0.391	0.457	-0.296	0.840	-	-	-	-	-	98.50
hsa-miR-17-5p	CYBRD1	2370300	-0.369	0.589	-0.714	-	HITS-CLIP	-	-	-	-	80.30
hsa-miR-17-5p	CYBRD1	2450465	-0.360	0.648	-0.714	-	HITS-CLIP	-	-	-	-	82.00
hsa-miR-340-5p	CYP1B1	2120053	-0.333	0.372	-0.030	0.710	Sequencing	-	-	-	-	59.20
hsa-miR-454-3p	CYP1B1	2120053	-0.362	0.375	-0.194	0.950	-	-	-	-	-	59.10
hsa-miR-221-5p	DAAM2	1820747	-0.559	0.377	-	0.700	-	-	-	-	-	93.10
hsa-miR-361-3p	DBNL	2140671	-0.553	0.273	-1.042	0.858	-	-	-	-	-	76.10
hsa-miR-9-5p	DBNL	2140671	-0.376	0.341	-0.424	0.959	-	-	-	-	-	75.60
hsa-miR-30b-5p	DCBLD1	5700747	-0.476	0.472	-0.422	0.995	-	-	-	-	-	93.90
hsa-miR-378a-3p	DCBLD1	5700747	-0.412	0.293	-0.387	0.525	-	-	-	-	-	93.30
hsa-let-7a-5p	DCLRE1C	430044	-0.466	0.277	-0.541	0.860	-	-	-	-	-	60.90
hsa-miR-21-3p	DCTN5	5130468	-0.443	0.280	-0.309	-	-	-	-	-	-	93.00
hsa-miR-146a-5p	DDAH1	3170292	-0.489	0.438	-0.273	0.661	-	-	-	-	-	91.00
hsa-miR-501-3p	DDAH1	3170292	-0.595	0.275	-	0.655	-	-	-	-	-	98.00
hsa-miR-513a-5p	DDAH1	3170292	-0.471	0.344	-0.646	0.989	-	-	-	-	-	98.00
hsa-miR-143-3p	DDX56	7380653	-0.407	0.379	-	0.665	-	-	-	-	-	71.70
hsa-miR-340-5p	DDX60	7610053	-0.331	0.402	-0.033	0.763	-	-	-	-	-	35.70
hsa-miR-30a-3p	DHFRL1	2480768	-0.366	0.403	-0.324	-	-	-	-	-	-	65.90
hsa-miR-301a-3p	DIAPH3	6660739	-0.335	0.314	-0.478	0.959	-	-	-	-	-	24.80
hsa-miR-19b-3p	DKK3	4070133	-0.351	0.286	-0.301	0.800	-	-	-	-	-	97.60
hsa-miR-500a-3p	DKK3	5390451	-0.506	0.280	-0.300	0.454	-	-	-	-	-	97.10
hsa-miR-125b-5p	DNAJA4	6480091	-0.521	0.310	-0.214	0.834	-	-	-	-	-	96.50
hsa-miR-92a-3p	DNAJB12	610221	-0.351	0.394	-0.378	0.994	HITS-CLIP & CLASH	-	-	-	-	70.00
hsa-miR-192-5p	DNAJC10	4250452	-0.365	0.603	-0.322	-	-	-	-	-	-	59.50
hsa-miR-501-3p	DNAJC24	5890300	-0.502	0.322	-0.336	-	-	-	-	-	-	53.00
hsa-miR-29a-3p	DNMT1	1260162	-0.420	0.398	-	-	ChIP-seq//qRT-PCR//Western blot	-	-	-	-	74.30
hsa-let-7f-5p	DPF2	3890274	-0.361	0.330	-0.404	0.600	-	-	-	-	-	36.40
hsa-let-7b-5p	DPH3	6250397	-0.637	0.602	-0.771	0.990	-	-	-	-	-	59.10
hsa-let-7i-5p	DPH3	6250397	-0.340	0.605	-0.771	0.987	-	-	-	-	-	51.90
hsa-let-7b-5p	DPH3	6510279	-0.627	0.645	-0.771	0.990	-	-	-	-	-	54.20
hsa-let-7i-5p	DPH3	6510279	-0.374	0.526	-0.771	0.987	-	-	-	-	-	46.10
hsa-let-7b-5p	DPH3	7380465	-0.471	0.627	-0.771	0.990	-	-	-	-	-	77.60
hsa-let-7i-5p	DPH3	7380465	-0.383	0.488	-0.771	0.987	-	-	-	-	-	69.80
hsa-miR-15a-5p	DPY19L4	2190544	-0.472	0.563	-0.385	0.663	-	-	-	-	-	76.80
hsa-miR-211-5p	DPYSL3	4290431	-0.545	0.342	-0.241	0.763	-	-	-	-	-	92.10
hsa-miR-513a-5p	DPYSL3	4290431	-0.470	0.292	-0.187	0.700	-	-	-	-	-	91.70
hsa-miR-211-5p	DSTN	3190634	-0.505	0.422	-0.360	-	-	-	-	-	-	94.90
hsa-miR-424-3p	DSTYK	1170162	-0.529	0.291	-0.421	-	-	-	-	-	-	87.70
hsa-miR-92b-3p	DSTYK	4730152	-0.416	0.264	-0.407	0.982	HITS-CLIP	-	-	-	-	78.40
hsa-miR-30d-3p	DTWD1	4060296	-0.437	0.427	-0.346	-	-	-	-	-	-	92.50
hsa-miR-148a-3p	DUSP1	6860377	-0.335	0.400	-0.320	0.844	-	-	-	-	-	83.70
hsa-let-7e-5p	DUSP16	1470465	-0.352	0.314	-0.680	0.703	-	-	-	-	-	97.40
hsa-let-7e-5p	DUSP22	3710626	-0.509	0.272	-0.455	0.998	-	-	-	-	-	82.40
hsa-miR-29b-3p	DYM	5340373	-0.387	0.316	-0.484	-	-	-	-	-	-	20.00
hsa-miR-222-3p	DYNC1LI2	5290131	-0.411	0.507	-0.438	0.507	-	-	-	-	-	98.30
hsa-miR-29a-3p	DYNLT1	6350634	-0.396	0.466	-0.500	0.861	PAR-CLIP & PAR-CLIP	-	-	-	-	53.70
hsa-miR-221-5p	E2F2	5340338	-0.388	0.378	-0.237	0.681	-	-	-	-	-	67.30
hsa-miR-22-3p	E2F2	5340338	-0.388	0.408	-0.214	0.666	Sequencing	-	-	-	-	64.50
hsa-miR-125a-5p	E2F3	3930059	-0.416	0.305	-0.245	0.691	-	-	-	-	-	24.30
hsa-miR-340-5p	E2F7	4560450	-0.351	0.403	-0.070	1.000	-	-	-	-	-	64.10
hsa-miR-660-5p	EBPL	5490477	-0.384	0.530	-0.391	0.475	-	-	-	-	-	28.10
hsa-miR-340-5p	EDN1	7040386	-0.464	0.400	-0.079	0.819	-	-	-	-	-	96.10
hsa-miR-182-5p	EDNRB	3840465	-0.343	0.416	-0.529	0.989	-	Y	Y	-	-	84.10
hsa-miR-22-3p	EEF2K	3420300	-0.331	0.302	-0.442	0.656	-	-	-	-	-	31.10
hsa-miR-101-3p	EFNB2	5090289	-0.404	0.407	-	0.777	-	-	-	-	-	98.70
hsa-miR-340-5p	EFNB2	5090289	-0.577	0.497	-0.020	0.894	-	-	-	-	-	98.60
hsa-miR-513a-5p	EFNB2	5090289	-0.558	0.344	-0.072	0.730	-	-	-	-	-	98.70
hsa-miR-25-3p	EFR3A	110161	-0.425	0.325	-0.624	0.919	-	-	-	-	-	72.20
hsa-miR-155-5p	EID2	1430475	-0.389	0.290	-0.320	0.681	-	-	-	-	-	24.70
hsa-miR-513c-5p	EIF2AK1	1070242	-0.352	0.321	-0.391	-	-	-	-	-	-	58.80
hsa-miR-584-5p	EIF2AK2	2120079	-0.392	0.317	-0.040	0.711	-	-	-	-	-	48.80
hsa-miR-130a-3p	EIF4E2	4540632	-0.415	0.275	-	0.950	-	-	-	-	-	82.00
hsa-miR-340-5p	EIF4E2	4540632	-0.434	0.477	-	0.942	-	-	-	-	-	81.90
hsa-miR-22-3p	EIF4ENIF1	5340327	-0.337	0.288	-	0.676	-	-	-	-	-	67.30
hsa-miR-30b-5p	ELL2	610270	-0.500	0.447	-0.282	0.993	-	-	-	-	-	94.90
hsa-miR-340-5p	ELL2	610270	-0.503	0.349	-0.030	0.778	-	-	-	-	-	94.90
hsa-miR-15a-5p	ELOVL4	4760056	-0.368	0.538	-0.453	0.506	-	-	-	-	-	7.30
hsa-miR-186-5p	ENC1	7150563	-0.403	0.299	-0.020	0.780	-	-	-	-	-	91.10
hsa-miR-211-5p	ENC1	7150563	-0.573	0.356	-0.020	0.738	-	-	-	-	-	91.60
hsa-miR-221-5p	ENOSF1	2710358	-0.378	0.297	-0.326	0.457	-	-	-	-	-	96.00
hsa-miR-1269a	EPB41L3	1510538	-0.404	0.373	-0.328	0.980	-	-	-	-	-	97.30
hsa-miR-130a-3p	EPHB4	1260730	-0.338	0.388	-0.175	0.874	-	-	-	-	-	98.20
hsa-miR-767-5p	EPS15	1510035	-0.377	0.336	-0.289	0.759	-	-	-	-	-	88.10
hsa-miR-92b-3p	EPS8	6650241	-0.380	0.293	-0.198	0.904	-	-	-	-	-	63.10
hsa-miR-148a-3p	ERLIN1	6110634	-0.378	0.276	-0.271	0.846	-	-	-	-	-	96.10
hsa-miR-106b-5p	ETFDH	580609	-0.447	0.369	-0.051	0.768	-	-	-	-	-	5.60
hsa-miR-148a-5p	EXT1	4220431	-0.361	0.270	-0.030	0.922	-	-	-	-	-	90.30
hsa-miR-361-3p	EXT1	4220431	-0.360	0.333	-0.306	0.597	-	-	-	-	-	90.30
hsa-miR-513c-5p	EXT1	4220431	-0.368	0.268	-0.060	0.894	-	-	-	-	-	90.30
hsa-miR-509-3-5p	EZH2	60639	-0.398	0.434	-0.390	0.963	-	Y	-	-	-	7.70
hsa-miR-501-3p	F3	3120138	-0.524	0.490	-0.291	0.553	-	-	-	-	-	94.70
hsa-miR-502-3p	F3	3120138	-0.507	0.416	-0.291	0.520	-	-	-	-	-	94.70
hsa-miR-186-5p	FAF2	6450703	-0.373	0.262	-0.050	0.679	-	-	-	-	-	83.20
hsa-miR-30e-5p	FAF2	6450703	-0.361	0.350	-0.198	0.803	-	-	-	-	-	67.40
hsa-let-7a-5p	FAM104A	830309	-0.338	0.373	-0.415	0.909	PAR-CLIP	-	-	-	-	71.50
hsa-miR-19b-3p	FAM114A1	5700066	-0.439	0.268	-0.446	0.983	-	-	-	-	-	62.00
hsa-miR-211-5p	FAM122B	4610577	-0.445	0.465	-0.268	0.790	-	-	-	-	-	79.00
hsa-miR-125b-5p	FAM134A	5080494	-0.429	0.260	-0.321	0.994	-	-	-	-	-	53.40
hsa-miR-181b-5p	FAM160A2	5860243	-0.377	0.263	-0.320	-	HITS-CLIP	-	-	-	-	27.00
hsa-miR-221-5p	FAM174B	3800465	-0.480	0.602	-0.341	0.597	-	-	-	-	Y	99.60
hsa-miR-671-5p	FAM177A1	3990661	-0.401	0.422	-0.491	0.703	-	-	-	-	-	51.30
hsa-miR-185-5p	FAM53C	2650019	-0.426	0.365	-0.525	0.523	HITS-CLIP & HITS-CLIP	-	-	-	-	72.00
hsa-miR-34a-5p	FAM53C	2650019	-0.365	0.293	-	0.732	-	-	-	-	-	70.90
hsa-miR-221-5p	FAM69B	3450114	-0.524	0.282	-0.317	0.454	-	-	-	-	-	98.20
hsa-miR-143-3p	FAM89A	650730	-0.332	0.280	-0.301	-	-	-	-	-	-	58.60
hsa-miR-125b-1-3p	FAM89A	7400747	-0.503	0.345	-0.751	-	-	-	-	-	-	77.40
hsa-miR-20a-5p	FAT3	2340253	-0.344	0.286	-0.040	0.763	-	-	-	-	-	12.40
hsa-miR-130b-5p	FBXO11	7000468	-0.372	0.533	-0.355	0.898	-	-	-	-	-	24.30
hsa-miR-27b-3p	FBXO33	5870202	-0.380	0.639	-0.227	0.999	-	-	-	-	-	88.70
hsa-miR-500a-3p	FCF1	1990402	-0.394	0.338	-0.406	0.537	-	-	-	-	-	94.50
hsa-miR-148a-3p	FEZ2	6200053	-0.412	0.289	-0.536	0.852	-	-	-	-	-	92.80
hsa-miR-5095	FKBP14	6100411	-0.343	0.339	-0.739	-	HITS-CLIP	-	-	-	-	57.50
hsa-miR-652-3p	FLNB	5220767	-0.352	0.329	-0.313	0.482	-	-	-	Y	-	82.40
hsa-miR-513a-5p	FN1	4040592	-0.339	0.421	-0.383	0.990	-	-	-	-	-	88.20
hsa-miR-221-5p	FNTB	5820240	-0.476	0.370	-0.499	0.521	-	-	-	-	-	85.80
hsa-miR-34a-5p	FOSL1	6960332	-0.358	0.309	-0.946	0.877	Immunoprecipitaion//Luciferase reporter assay//qRT-PCR//Western blot & Immunoblot//Luciferase reporter assay//qRT-PCR	-	-	-	-	86.20
hsa-miR-211-5p	FOXC1	2760079	-0.447	0.407	-0.459	0.981	PAR-CLIP	Y	-	-	-	90.50
hsa-miR-106a-5p	FOXD1	3870500	-0.416	0.312	-	0.663	-	-	-	Y	-	99.70
hsa-miR-30b-5p	FOXD1	3870500	-0.434	0.344	-0.422	0.998	-	-	-	Y	-	99.70
hsa-miR-30d-5p	FOXD1	3870500	-0.408	0.408	-0.422	0.998	-	-	-	Y	-	99.20
hsa-miR-30e-5p	FOXD1	3870500	-0.497	0.358	-0.422	0.998	-	-	-	Y	-	99.70
hsa-miR-29b-3p	FOXJ2	4900332	-0.386	0.370	-0.485	1.000	-	-	-	-	-	34.90
hsa-miR-221-3p	FOXN2	6020612	-0.388	0.342	-0.344	0.743	-	-	-	-	-	73.70
hsa-miR-532-5p	FOXP1	2760224	-0.340	0.306	-0.326	0.926	-	Y	-	-	-	67.90
hsa-miR-30e-5p	FRMD6	5420070	-0.357	0.363	-0.387	0.710	-	-	-	-	-	92.30
hsa-miR-30e-5p	FRMD6	7510309	-0.366	0.714	-0.387	0.710	-	-	-	-	-	90.30
hsa-miR-513a-5p	FRS3	4210717	-0.347	0.336	-0.352	0.762	-	-	-	-	-	43.30
hsa-miR-340-5p	FSTL1	2650220	-0.355	0.278	-0.034	0.733	-	-	-	-	-	75.10
hsa-miR-340-5p	FUT11	70553	-0.351	0.457	-0.030	0.984	-	-	-	-	-	81.10
hsa-miR-1269a	FZD3	1470121	-0.355	0.546	-0.445	0.635	-	-	-	-	-	70.30
hsa-let-7a-5p	G3BP1	5720300	-0.375	0.430	-0.330	0.791	-	-	-	-	-	89.40
hsa-let-7b-5p	G3BP1	6520730	-0.333	0.297	-0.330	0.797	-	-	-	-	-	80.40
hsa-miR-185-5p	GABPB2	7200431	-0.450	0.480	-0.338	0.850	-	-	-	-	-	32.80
hsa-miR-182-5p	GAS2L3	6400356	-0.333	0.269	-0.224	0.795	-	-	-	-	-	58.70
hsa-miR-23b-3p	GAS2L3	6400356	-0.438	0.262	-0.095	0.740	-	-	-	-	-	46.40
hsa-miR-532-5p	GBP1	2190148	-0.594	0.294	-0.697	0.982	-	-	-	-	-	96.80
hsa-miR-671-5p	GFOD1	5720059	-0.345	0.355	-	0.693	-	-	-	-	-	82.10
hsa-miR-221-3p	GGA2	2190121	-0.415	0.469	-0.623	0.636	-	-	-	-	-	77.50
hsa-miR-222-3p	GGA2	2190121	-0.433	0.363	-0.623	0.599	-	-	-	-	-	92.10
hsa-miR-28-3p	GHR	5050470	-0.433	0.527	-	0.672	-	-	-	-	-	36.00
hsa-miR-221-3p	GK	940274	-0.551	0.430	-0.403	0.467	-	-	-	-	-	99.00
hsa-miR-30d-5p	GK5	6180543	-0.394	0.706	-0.031	0.874	-	-	-	-	-	48.30
hsa-miR-182-5p	GLA	60630	-0.425	0.289	-0.335	-	-	-	-	-	-	60.60
hsa-miR-15a-5p	GLIPR1	6220746	-0.340	0.308	-0.358	-	-	-	-	-	-	98.00
hsa-miR-31-5p	GM2A	4280273	-0.334	0.287	-0.419	-	-	-	-	-	-	94.90
hsa-miR-30d-5p	GNAI2	1300730	-0.471	0.353	-0.366	0.992	Western blot//Reporter assay;Other & HITS-CLIP	-	-	-	-	54.30
hsa-miR-29a-3p	GNG2	2190020	-0.411	0.398	-0.346	0.527	-	-	-	-	-	97.00
hsa-miR-221-5p	GNG7	1300139	-0.485	0.389	-0.360	0.578	-	-	-	-	-	64.10
hsa-miR-222-5p	GNPTAB	2490670	-0.534	0.379	-0.485	-	-	-	-	-	Y	88.60
hsa-miR-181a-3p	GOLGA7B	1710333	-0.381	0.396	-0.411	-	-	-	-	-	-	89.80
hsa-miR-100-3p	GPD1L	2450187	-0.367	0.321	-	0.761	-	-	-	-	-	84.00
hsa-let-7a-5p	GPR137B	1240392	-0.430	0.261	-0.386	-	-	-	-	-	-	98.50
hsa-miR-125b-5p	GPR137B	1240392	-0.483	0.361	-0.370	-	-	-	-	-	-	98.70
hsa-miR-221-3p	GPR137B	1240392	-0.551	0.490	-0.350	0.707	-	-	-	-	-	98.70
hsa-miR-222-3p	GPR137B	1240392	-0.608	0.276	-0.350	0.684	-	-	-	-	-	98.80
hsa-miR-21-3p	GPR161	2230386	-0.540	0.314	-0.391	-	-	-	-	-	-	93.90
hsa-miR-191-5p	GPR89C	6040072	-0.405	0.328	-0.297	0.526	-	-	-	-	-	51.00
hsa-miR-186-5p	GPRC5A	5690270	-0.345	0.305	-0.020	0.817	-	-	-	-	-	60.70
hsa-miR-500a-3p	GREM1	2650379	-0.336	0.451	-0.312	-	-	Y	-	-	-	81.00
hsa-miR-186-5p	GTF2E2	1570538	-0.376	0.396	-	0.708	-	-	-	-	-	78.00
hsa-miR-338-3p	GTF2E2	1570538	-0.339	0.551	-0.263	0.682	-	-	-	-	-	55.40
hsa-miR-19a-3p	GULP1	3870072	-0.352	0.269	-0.392	0.473	-	-	-	-	-	96.10
hsa-miR-125b-5p	GXYLT1	7330131	-0.377	0.826	-0.263	0.699	-	-	-	-	-	74.70
hsa-miR-424-3p	GXYLT1	7330131	-0.422	0.489	-0.405	0.730	-	-	-	-	-	68.90
hsa-miR-125b-5p	GYG2	4070241	-0.627	0.645	-0.337	0.677	-	-	-	-	Y	99.80
hsa-let-7a-5p	GYG2	4830750	-0.541	0.277	-0.399	0.970	-	-	-	-	Y	99.80
hsa-miR-125a-5p	GYG2	4830750	-0.369	0.386	-0.337	0.667	-	-	-	-	Y	99.80
hsa-miR-584-5p	H2AFJ	5310411	-0.384	0.427	-0.406	0.971	-	-	-	-	-	66.40
hsa-miR-34a-5p	HACL1	460047	-0.423	0.379	-	0.678	-	-	-	-	-	41.00
hsa-miR-29a-3p	HBEGF	1820594	-0.400	0.292	-0.512	0.937	-	-	-	-	-	91.20
hsa-miR-17-5p	HBP1	1940647	-0.386	0.278	-0.419	0.981	Reporter assay & HITS-CLIP & PAR-CLIP	-	-	-	-	35.10
hsa-miR-20a-5p	HBP1	1940647	-0.385	0.277	-0.419	1.000	HITS-CLIP & PAR-CLIP	-	-	-	-	34.90
hsa-miR-340-5p	HDAC1	3140056	-0.384	0.458	-	0.679	-	-	-	-	-	25.60
hsa-miR-23a-3p	HDDC2	2260132	-0.374	0.425	-0.716	0.730	-	-	-	-	-	93.40
hsa-miR-23b-3p	HDDC2	2260132	-0.497	0.432	-0.716	0.726	-	-	-	-	-	93.70
hsa-miR-340-5p	HEG1	3290347	-0.570	0.344	-	0.729	-	-	-	Y	-	95.70
hsa-miR-345-5p	HEG1	3290347	-0.383	0.610	-0.030	0.704	-	-	-	Y	-	95.70
hsa-let-7a-5p	HELZ	2710324	-0.349	0.267	-0.251	0.937	-	-	-	-	-	60.60
hsa-miR-182-5p	HES1	1010528	-0.458	0.381	-0.312	0.816	-	-	-	-	-	73.30
hsa-let-7b-5p	HIC2	5820672	-0.480	0.368	-0.931	0.968	-	-	-	-	-	71.20
hsa-miR-98-5p	HIC2	5820672	-0.338	0.532	-0.931	-	-	-	-	-	-	70.90
hsa-miR-19b-3p	HIF1A	2680722	-0.333	0.457	-0.315	0.600	-	Y	-	-	-	23.30
hsa-miR-19b-3p	HIF1A	4900010	-0.348	0.437	-0.315	0.600	-	Y	-	-	-	12.10
hsa-miR-19b-3p	HIF1A	6220543	-0.349	0.295	-0.315	0.600	-	Y	-	-	-	20.20
hsa-miR-30a-3p	HMGB1	4230097	-0.425	0.693	-0.643	-	-	-	-	-	-	22.80
hsa-miR-34a-5p	HNRNPA1	4260398	-0.453	0.276	-0.448	0.994	-	-	-	-	-	62.10
hsa-miR-340-5p	HOXB2	3460097	-0.438	0.433	-0.322	0.975	-	Y	-	-	-	92.30
hsa-miR-513a-5p	HOXB8	870524	-0.526	0.307	-0.120	0.773	-	-	-	-	-	85.60
hsa-miR-125b-1-3p	HPS4	3170504	-0.419	0.426	-0.294	-	-	-	Y	-	Y	95.10
hsa-miR-125b-1-3p	HPS4	6280189	-0.628	0.539	-0.294	-	-	-	Y	-	Y	99.30
hsa-miR-100-3p	HRK	2260747	-0.484	0.493	-0.149	0.823	-	-	-	-	-	98.30
hsa-miR-21-5p	HRK	2260747	-0.421	0.414	-0.369	0.835	-	-	-	-	-	97.70
hsa-miR-185-5p	HS3ST3A1	1500139	-0.433	0.519	-0.331	-	-	-	-	Y	-	99.10
hsa-miR-211-5p	HS3ST3A1	1500139	-0.562	0.400	-0.376	-	-	-	-	Y	-	99.00
hsa-miR-509-3p	HS3ST3A1	1500139	-0.618	0.296	-0.142	0.657	-	-	-	Y	-	99.10
hsa-miR-222-5p	HSD17B7	3420328	-0.359	0.743	-0.305	0.889	-	-	-	-	-	23.40
hsa-miR-30d-5p	HSPA5	870131	-0.351	0.439	-0.045	0.679	-	-	Y	-	-	68.20
hsa-miR-30e-5p	HSPA5	870131	-0.431	0.286	-0.045	0.683	-	-	Y	-	-	84.80
hsa-miR-199a-5p	HSPA9	430630	-0.501	0.600	-0.237	0.868	-	-	-	-	-	69.50
hsa-miR-450b-5p	HSPBAP1	6420142	-0.381	0.537	-0.203	0.664	-	-	-	-	-	89.60
hsa-miR-17-5p	ICAM1	130044	-0.370	0.318	-	-	Luciferase reporter assay	-	-	-	-	58.30
hsa-miR-29b-3p	ID1	670386	-0.460	0.294	-0.454	0.555	-	-	-	-	-	99.20
hsa-miR-29b-3p	ID3	7570324	-0.509	0.507	-0.234	0.653	-	Y	-	-	-	83.50
hsa-miR-30d-5p	IER2	6480615	-0.348	0.385	-0.184	0.694	-	-	-	-	-	76.70
hsa-miR-502-3p	IER5L	2710142	-0.363	0.292	-0.145	0.643	-	-	-	-	-	94.90
hsa-miR-92a-3p	IFIT2	2600747	-0.377	0.526	-0.573	0.862	-	-	-	-	-	83.10
hsa-miR-29b-3p	IFITM2	1230767	-0.454	0.333	-0.406	-	-	-	-	-	-	99.20
hsa-miR-16-5p	IFITM3	6650242	-0.362	0.328	-0.349	0.477	-	-	-	-	-	98.90
hsa-miR-30d-3p	IFT20	5900494	-0.349	0.618	-0.468	0.599	-	-	-	-	-	5.00
hsa-miR-211-5p	IGF2BP2	7040709	-0.479	0.303	-0.149	0.637	-	-	-	-	-	70.30
hsa-miR-197-3p	IGFBP3	6590132	-0.354	0.620	-0.541	0.969	-	-	-	-	-	97.70
hsa-miR-197-3p	IGFBP3	6840372	-0.356	0.268	-0.541	0.969	-	-	-	-	-	98.30
hsa-miR-30d-5p	IL1A	1980672	-0.410	0.345	-0.221	0.763	HITS-CLIP	-	-	-	-	70.40
hsa-miR-532-5p	IL1A	1980672	-0.450	0.679	-0.536	0.843	-	-	-	-	-	77.00
hsa-miR-211-5p	IL1B	840685	-0.407	0.320	-0.318	-	-	-	-	-	-	97.80
hsa-miR-340-5p	IL1B	840685	-0.547	0.717	-0.016	0.670	-	-	-	-	-	97.90
hsa-miR-508-3p	IL32	3440754	-0.359	0.282	-0.358	0.578	-	-	-	-	-	82.00
hsa-miR-125a-5p	IL6R	1780603	-0.348	0.525	-0.526	0.953	-	-	-	-	-	26.30
hsa-miR-211-5p	IL7R	3830349	-0.409	0.350	-0.309	0.953	-	-	-	-	-	97.00
hsa-miR-211-5p	IL7R	3890523	-0.446	0.286	-0.309	0.953	-	-	-	-	-	99.20
hsa-miR-130a-3p	IMPDH1	3120431	-0.560	0.412	-0.454	0.668	-	-	-	-	-	3.00
hsa-miR-4301	ING2	6960382	-0.360	0.396	-0.396	-	-	-	-	-	-	9.90
hsa-miR-21-5p	INPP4B	4860762	-0.611	0.312	-0.269	0.672	-	-	-	-	Y	93.10
hsa-miR-146a-5p	IRAK2	3930750	-0.455	0.294	-	-	qRT-PCR//Western blot	-	-	-	-	89.40
hsa-miR-15a-5p	IRAK2	3930750	-0.345	0.266	-0.358	0.964	-	-	-	-	-	97.20
hsa-miR-513a-5p	IRAK2	3930750	-0.493	0.361	-0.088	0.666	-	-	-	-	-	97.20
hsa-miR-20b-5p	IRF1	6250064	-0.333	0.403	-0.353	0.801	-	-	-	-	-	99.60
hsa-miR-340-5p	IRF1	6250064	-0.563	0.279	-0.020	0.776	-	-	-	-	-	99.60
hsa-miR-9-5p	IRF1	6250064	-0.383	0.711	-0.113	0.848	-	-	-	-	-	99.60
hsa-miR-125b-5p	IRF4	6980370	-0.463	0.282	-0.565	0.981	qRT-PCR//Luciferase reporter assay & PAR-CLIP & PAR-CLIP & PAR-CLIP	-	-	-	Y	96.60
hsa-miR-221-3p	IRF4	6980370	-0.544	0.283	-0.172	0.682	-	-	-	-	Y	96.90
hsa-miR-93-5p	IRF9	2000022	-0.345	0.421	-0.658	-	-	-	-	-	-	82.90
hsa-miR-30c-5p	IRS2	6110736	-0.362	0.455	-0.200	0.910	-	Y	-	-	-	79.10
hsa-miR-92b-3p	IRS2	6110736	-0.393	0.372	-0.277	0.984	-	Y	-	-	-	73.80
hsa-miR-222-3p	IRX5	3310022	-0.504	0.536	-0.702	0.945	-	-	-	-	-	95.60
hsa-miR-34a-5p	ISY1	7200162	-0.440	0.426	-0.528	0.646	-	-	-	-	-	84.90
hsa-miR-30d-5p	ITGA2	3890541	-0.350	0.555	-0.278	0.748	-	Y	-	Y	-	92.10
hsa-miR-30b-5p	ITGA5	6330338	-0.380	0.588	-0.030	0.717	-	-	-	-	-	98.40
hsa-miR-30d-5p	ITGA5	6330338	-0.438	0.441	-0.030	0.705	-	-	-	-	-	96.60
hsa-miR-29b-3p	ITGB1	110440	-0.418	0.290	-0.398	0.775	Luciferase reporter assay//qRT-PCR	-	Y	-	-	76.70
hsa-miR-31-5p	ITPKB	4830239	-0.437	0.419	-0.107	0.690	-	-	-	-	-	99.70
hsa-miR-1307-5p	ITSN1	4610070	-0.391	0.506	-0.429	-	-	-	-	-	-	64.10
hsa-miR-340-5p	JUN	6510367	-0.463	0.526	-0.020	0.868	-	-	-	-	-	99.80
hsa-miR-652-3p	KCNG1	1400427	-0.367	0.259	-0.320	-	-	-	-	-	-	96.90
hsa-miR-221-5p	KCTD15	3130196	-0.332	0.343	-0.287	0.655	-	-	-	-	-	86.50
hsa-miR-500a-3p	KCTD9	1430626	-0.331	0.396	-0.324	0.858	-	-	-	-	-	49.10
hsa-miR-211-5p	KHDRBS3	6270273	-0.460	0.311	-0.383	-	-	-	-	-	-	93.00
hsa-miR-21-3p	KIAA0195	380743	-0.347	0.281	-0.366	-	-	-	-	-	-	60.40
hsa-miR-181a-2-3p	KIAA1429	4560577	-0.336	0.463	-0.391	0.778	-	-	-	-	-	59.80
hsa-miR-125b-5p	KIAA1598	5340162	-0.545	0.282	-0.294	0.775	-	-	-	-	-	94.10
hsa-let-7g-5p	KIF20A	1050195	-0.409	0.381	-0.290	-	-	-	-	-	-	55.90
hsa-miR-15b-5p	KLC1	4250706	-0.399	0.360	-0.594	0.747	-	-	-	-	-	52.20
hsa-miR-148b-3p	KLF6	360110	-0.353	0.285	-0.485	0.950	PAR-CLIP & CLASH	-	-	-	-	27.90
hsa-miR-29b-3p	LAMC1	4120086	-0.507	0.629	-0.308	0.979	-	Y	-	-	-	97.60
hsa-miR-361-3p	LARP6	4830433	-0.446	0.281	-0.312	-	-	-	-	-	-	98.90
hsa-miR-29a-3p	LASP1	620300	-0.450	0.265	-0.383	0.646	-	-	-	-	-	85.80
hsa-miR-29b-3p	LASP1	620300	-0.450	0.512	-0.383	0.632	-	-	-	-	-	87.70
hsa-miR-224-5p	LDLRAD3	2030612	-0.467	0.616	-	0.658	-	-	-	-	-	97.30
hsa-miR-23b-3p	LHFPL2	360132	-0.415	0.618	-0.209	0.810	-	-	-	-	-	24.60
hsa-miR-17-5p	LIF	2650390	-0.420	0.311	-0.290	-	-	Y	-	-	-	17.30
hsa-miR-138-5p	LIMCH1	1770754	-0.336	0.328	-0.422	0.830	-	-	-	-	-	92.40
hsa-miR-30d-5p	LIMCH1	1770754	-0.397	0.464	-0.272	0.999	-	-	-	-	-	86.40
hsa-miR-340-5p	LIMCH1	1770754	-0.336	0.445	-0.010	0.987	-	-	-	-	-	92.40
hsa-let-7e-5p	LIMK2	2140020	-0.346	0.333	-0.483	0.584	-	-	-	-	-	78.60
hsa-let-7b-5p	LIN28B	4220482	-0.598	0.490	-1.576	1.000	Luciferase reporter assay & Microarray	-	-	-	-	71.90
hsa-let-7f-5p	LIN28B	4220482	-0.531	0.284	-1.576	1.000	-	-	-	-	-	71.30
hsa-let-7a-5p	LINGO1	1660121	-0.336	0.374	-0.394	0.836	-	-	-	-	-	97.20
hsa-let-7a-5p	LRGUK	1580554	-0.459	0.283	-	0.742	-	-	-	-	-	98.80
hsa-let-7e-5p	LRGUK	1580554	-0.513	0.416	-	0.774	-	-	-	-	-	99.10
hsa-miR-423-5p	LRRC14	2810687	-0.385	0.420	-0.300	0.504	-	-	-	-	-	86.80
hsa-miR-34a-5p	LRRC40	5220072	-0.734	0.366	-0.597	0.974	Proteomics	-	-	-	-	20.80
hsa-miR-450b-5p	LRRFIP1	3400754	-0.359	0.413	-	0.745	-	-	-	-	-	6.00
hsa-miR-509-3p	LTBP2	1940692	-0.474	0.398	-0.250	0.647	-	-	-	-	-	92.60
hsa-miR-584-5p	LTBP2	1940692	-0.337	0.291	-0.268	0.993	-	-	-	-	-	92.40
hsa-miR-501-3p	LUZP1	3870484	-0.542	0.540	-0.045	0.773	-	-	-	-	-	67.30
hsa-miR-148b-3p	MAFF	1430138	-0.396	0.539	-0.457	0.829	-	-	-	-	-	95.70
hsa-miR-363-3p	MAN2A1	3990608	-0.349	0.261	-0.808	0.980	-	-	-	-	-	95.70
hsa-miR-301a-3p	MAP1B	7550685	-0.374	0.340	-0.310	0.624	-	-	-	-	-	95.80
hsa-miR-21-3p	MAP3K1	4230373	-0.356	0.338	-0.265	0.908	-	Y	-	-	-	61.90
hsa-miR-199a-5p	MAP3K11	4890068	-0.408	0.307	-1.031	0.943	Luciferase reporter assay//qRT-PCR//Western blot	-	-	-	-	92.40
hsa-miR-130b-3p	MAP4K4	4250307	-0.405	0.320	-0.291	-	-	-	-	-	-	97.10
hsa-miR-30d-5p	MAPK6	7160348	-0.435	0.388	-	0.695	-	-	-	-	-	34.30
hsa-miR-224-5p	MBP	1340678	-0.627	0.272	-0.371	0.514	-	-	-	-	Y	99.40
hsa-miR-199b-5p	MBP	3780681	-0.567	0.315	-0.443	0.515	-	-	-	-	Y	98.80
hsa-miR-199b-5p	MBP	4830204	-0.371	0.338	-0.443	0.515	-	-	-	-	Y	99.40
hsa-miR-224-5p	MBP	4830204	-0.618	0.448	-0.371	0.514	-	-	-	-	Y	99.40
hsa-miR-106a-5p	MCL1	610750	-0.409	0.304	-0.342	0.977	-	-	-	-	-	95.10
hsa-miR-29a-3p	MCL1	610750	-0.395	0.325	-0.544	0.910	qRT-PCR//Western blot & Luciferase reporter assay//qRT-PCR//Western blot & Immunohistochemistry//Microarray//Western blot & Luciferase reporter assay & PAR-CLIP & PAR-CLIP & PAR-CLIP & PAR-CLIP & qRT-PCR	-	-	-	-	93.30
hsa-miR-335-3p	MDFIC	50332	-0.357	0.451	-0.130	0.793	-	-	-	-	-	87.90
hsa-miR-21-3p	ME2	6200408	-0.587	0.386	-0.338	0.833	-	-	-	-	-	81.10
hsa-miR-21-3p	ME2	7550521	-0.447	0.309	-0.338	0.833	-	-	-	-	-	89.80
hsa-miR-101-3p	MED20	3370671	-0.418	0.300	-	0.808	-	-	-	-	-	56.00
hsa-miR-221-3p	MESDC1	1070156	-0.331	0.678	-0.168	0.874	-	-	-	-	-	93.70
hsa-miR-30e-5p	MEX3D	1980050	-0.359	0.287	-0.030	0.744	-	-	-	-	-	95.90
hsa-miR-29a-3p	MFAP3	2710307	-0.412	0.282	-0.468	0.964	-	-	-	-	-	67.00
hsa-miR-106b-5p	MICB	3170064	-0.422	0.520	-0.169	0.992	HITS-CLIP	-	-	-	-	42.40
hsa-miR-454-3p	MIER1	4490452	-0.333	0.274	-1.009	1.000	-	-	-	-	-	83.00
hsa-miR-450b-5p	MLLT6	4640392	-0.387	0.285	-0.107	0.979	HITS-CLIP	-	-	-	-	57.20
hsa-miR-182-5p	MLX	5220484	-0.409	0.547	-0.400	0.919	-	-	-	-	-	74.00
hsa-miR-148b-3p	MMD	5550431	-0.411	0.384	-0.628	0.996	-	-	-	-	-	75.50
hsa-miR-30d-5p	MMD	5550431	-0.464	0.413	-0.325	0.997	-	-	-	-	-	64.70
hsa-miR-486-5p	MMGT1	240577	-0.444	0.306	-0.318	0.488	-	-	-	-	-	50.70
hsa-miR-486-5p	MMGT1	6020445	-0.484	0.335	-0.318	0.488	-	-	-	-	-	60.40
hsa-miR-486-5p	MMP8	6280594	-0.339	0.271	-	0.822	-	-	-	-	-	82.50
hsa-miR-340-5p	MPHOSPH9	6590707	-0.404	0.340	-	0.966	Sequencing	-	-	-	-	63.10
hsa-miR-513a-5p	MPHOSPH9	6590707	-0.428	0.330	-0.017	0.737	-	-	-	-	-	63.10
hsa-miR-340-5p	MPP4	830452	-0.332	0.453	-	0.732	-	-	-	-	-	74.30
hsa-miR-181a-5p	MRPL17	6660270	-0.336	0.422	-0.358	0.531	-	-	-	-	-	33.00
hsa-miR-22-3p	MRPL23	4890427	-0.368	0.335	-0.382	0.476	-	-	-	-	-	42.90
hsa-miR-34a-5p	MRPL30	7210072	-0.412	0.297	-0.443	0.563	-	-	-	-	-	26.80
hsa-miR-221-5p	MRPL35	2360243	-0.478	0.459	-0.367	0.559	-	-	-	-	-	95.40
hsa-miR-23a-3p	MRPL35	2360243	-0.429	0.738	-0.441	0.881	-	-	-	-	-	94.80
hsa-miR-23b-3p	MRPL35	2360243	-0.611	0.394	-0.441	0.895	-	-	-	-	-	95.30
hsa-miR-221-5p	MRPL35	6760022	-0.450	0.392	-0.367	0.559	-	-	-	-	-	64.10
hsa-miR-29a-3p	MRPL51	4780689	-0.373	0.550	-0.431	-	-	-	-	-	-	60.20
hsa-miR-211-5p	MRPS17	2690400	-0.536	0.266	-0.647	-	-	-	-	-	-	78.50
hsa-miR-199a-5p	MRPS25	7150162	-0.341	0.388	-0.331	0.926	-	-	-	-	-	87.90
hsa-miR-27b-3p	MRPS25	7150162	-0.471	0.382	-0.251	0.807	-	-	-	-	-	90.70
hsa-miR-92b-3p	MRPS25	7150162	-0.367	0.361	-0.093	0.689	-	-	-	-	-	75.50
hsa-miR-143-3p	MRPS33	5690328	-0.331	0.411	-0.310	0.490	-	-	-	-	-	81.80
hsa-let-7b-5p	MRS2	6480440	-0.333	0.287	-0.551	0.995	-	-	-	-	-	89.90
hsa-miR-92b-3p	MTDH	3850154	-0.358	0.531	-0.273	0.979	-	-	-	-	-	33.00
hsa-miR-130b-3p	MTMR9	6960014	-0.338	0.420	-0.597	0.970	Sequencing	-	-	-	-	95.50
hsa-miR-186-5p	MTMR9	6960014	-0.418	0.543	-0.115	0.699	-	-	-	-	-	95.00
hsa-let-7a-5p	MYCBP2	6650451	-0.332	0.517	-	0.729	-	-	-	-	-	79.90
hsa-miR-340-5p	MYL12A	4730392	-0.351	0.407	-0.345	0.734	-	-	-	-	-	12.40
hsa-miR-29b-3p	MYL6	1110338	-0.512	0.491	-0.312	-	-	-	-	-	-	98.60
hsa-miR-29a-3p	MYL6	6770309	-0.471	0.333	-0.312	-	-	-	-	-	-	97.70
hsa-miR-29b-3p	MYL6	6770309	-0.475	0.329	-0.312	-	-	-	-	-	-	99.10
hsa-miR-185-5p	MYLK	7160343	-0.481	0.588	-0.357	0.639	-	-	-	-	-	97.30
hsa-miR-25-3p	MYO1B	1500669	-0.349	0.407	-0.725	0.997	-	-	-	-	-	21.50
hsa-miR-199a-5p	MYO5A	1570056	-0.413	0.430	-0.353	0.611	-	-	Y	-	-	85.10
hsa-miR-31-5p	MYO5A	1570056	-0.505	0.707	-0.248	0.792	-	-	Y	-	-	85.00
hsa-miR-100-3p	NARS	5220653	-0.547	0.421	-	0.784	-	-	-	-	-	82.20
hsa-miR-31-5p	NCALD	60093	-0.335	0.364	-0.768	0.671	-	-	-	-	-	99.00
hsa-miR-142-5p	NCKAP1	5960274	-0.585	0.271	-0.598	0.842	-	-	-	-	-	18.50
hsa-miR-584-5p	NDUFA12	5090050	-0.352	0.783	-0.627	-	-	-	-	-	-	64.20
hsa-miR-221-5p	NDUFB10	1820482	-0.376	0.327	-0.580	0.643	-	-	-	-	-	74.20
hsa-miR-221-3p	NDUFB5	830762	-0.366	0.266	-0.319	-	Sequencing	-	-	-	-	96.70
hsa-miR-30d-5p	NEDD4	520138	-0.337	0.487	-0.449	0.806	-	-	-	-	-	8.60
hsa-miR-23b-3p	NEDD4L	1570273	-0.374	0.385	-0.161	0.948	-	-	-	-	-	94.10
hsa-miR-424-3p	NEDD4L	1570273	-0.368	0.430	-0.196	0.737	-	-	-	-	-	94.10
hsa-miR-211-5p	NETO2	1580161	-0.406	0.291	-0.092	0.708	-	-	-	-	-	77.10
hsa-miR-34a-5p	NETO2	1580161	-0.332	0.376	-0.391	0.616	-	-	-	-	-	69.70
hsa-miR-148a-5p	NEURL1B	4610403	-0.348	0.290	-	0.692	-	-	-	-	-	54.20
hsa-miR-4448	NFIX	5720129	-0.487	0.392	-0.228	0.845	-	-	-	-	-	87.20
hsa-miR-221-5p	NHLRC3	2450753	-0.359	0.345	-0.461	0.506	-	-	-	-	-	85.50
hsa-miR-22-3p	NHP2	130673	-0.347	0.401	-0.508	0.497	-	-	-	-	-	48.40
hsa-miR-22-3p	NHP2	2760673	-0.335	0.347	-0.508	0.497	-	-	-	-	-	47.80
hsa-miR-185-5p	NNMT	2940746	-0.459	0.319	-0.358	0.531	-	-	-	-	-	93.50
hsa-miR-508-3p	NNMT	2940746	-0.409	0.310	-0.316	-	-	-	-	-	-	93.40
hsa-miR-221-3p	NNT	2060450	-0.436	0.535	-0.346	0.703	-	-	-	-	-	75.10
hsa-miR-222-3p	NNT	2060450	-0.474	0.557	-0.346	0.711	-	-	-	-	-	92.00
hsa-miR-34a-5p	NOTCH1	5080167	-0.491	0.391	-0.613	0.985	Luciferase reporter assay & Luciferase reporter assay//Microarray & Luciferase reporter assay//qRT-PCR//Western blot & Luciferase reporter assay//qRT-PCR//Western blot & Immunofluorescence//Immunohistochemistry//Luciferase reporter assay//Microarray//qRT-PCR//Western blot & Microarray//Western blot & Luciferase reporter assay//qRT-PCR//Western blot & qRT-PCR//Western blot & Luciferase reporter as…	Y	-	-	-	91.70
hsa-miR-125b-5p	NPL	110653	-0.449	0.386	-0.722	1.000	-	-	-	-	-	94.60
hsa-miR-20a-5p	NR4A2	650639	-0.392	0.278	-0.329	0.993	-	-	-	-	-	64.20
hsa-miR-146a-5p	NRAS	6020280	-0.484	0.700	-0.382	0.924	-	Y	-	-	-	64.00
hsa-miR-502-3p	NRAS	6020280	-0.384	0.269	-0.334	0.587	-	Y	-	-	-	8.80
hsa-miR-514a-3p	NRP1	4200435	-0.468	0.276	-0.294	-	-	-	-	Y	-	99.70
hsa-miR-148a-3p	NRP1	5720424	-0.419	0.356	-0.641	0.999	-	-	-	Y	-	99.70
hsa-miR-185-5p	NRP1	5720424	-0.524	0.378	-0.686	0.674	-	-	-	Y	-	99.80
hsa-miR-514a-3p	NRP1	5720424	-0.549	0.503	-0.294	-	-	-	-	Y	-	99.80
hsa-miR-29b-3p	NUP160	5050670	-0.336	0.592	-0.226	0.982	-	-	-	-	-	37.00
hsa-miR-34a-5p	NUP88	3800678	-0.482	0.725	-0.366	-	-	-	-	-	-	46.80
hsa-miR-149-5p	NUP93	5310068	-0.350	0.395	-0.434	-	-	-	-	-	-	83.70
hsa-miR-30b-5p	OGFRL1	2680079	-0.413	0.269	-0.507	0.571	-	-	-	-	-	63.50
hsa-miR-183-5p	OLFML2A	4640209	-0.381	0.274	-	0.648	-	-	-	-	-	89.60
hsa-miR-199b-5p	OPTN	5260215	-0.338	0.507	-0.417	0.743	-	-	-	-	-	59.30
hsa-miR-514a-3p	OSMR	3370632	-0.469	0.336	-0.065	0.797	-	-	-	Y	-	96.10
hsa-miR-222-3p	OSTM1	4060575	-0.637	0.724	-0.661	0.819	-	-	-	-	-	97.90
hsa-miR-143-3p	OXA1L	6900402	-0.348	0.303	-	0.960	-	-	-	-	-	69.00
hsa-miR-143-3p	P2RX7	3370086	-0.458	0.742	-0.063	0.749	-	-	-	-	-	36.20
hsa-miR-221-5p	P2RX7	3370086	-0.404	0.283	-	0.682	-	-	-	-	-	27.90
hsa-miR-30b-5p	P4HA2	270408	-0.389	0.329	-0.358	0.972	-	-	-	-	-	94.10
hsa-miR-30b-5p	P4HA2	4010064	-0.453	0.406	-0.358	0.972	-	-	-	-	-	87.60
hsa-miR-30e-5p	P4HA2	4010064	-0.363	0.306	-0.358	0.968	-	-	-	-	-	87.40
hsa-miR-514a-3p	P4HA2	4010064	-0.342	0.288	-0.393	-	-	-	-	-	-	87.70
hsa-miR-30d-5p	P4HA2	7570379	-0.343	0.419	-0.358	0.970	-	-	-	-	-	73.90
hsa-miR-514a-3p	P4HA2	7570379	-0.342	0.310	-0.393	-	-	-	-	-	-	83.40
hsa-miR-30d-5p	PAFAH1B2	1030196	-0.333	0.289	-0.710	0.977	-	-	-	-	-	6.10
hsa-miR-340-5p	PALLD	3780053	-0.493	0.322	-0.040	0.949	-	-	-	-	-	80.70
hsa-miR-196a-5p	PANK2	3130474	-0.336	0.425	-0.522	0.708	-	-	-	-	-	14.50
hsa-miR-340-5p	PAPPA	730754	-0.461	0.471	-0.040	0.851	-	-	-	-	-	96.50
hsa-miR-513c-5p	PAPPA	730754	-0.409	0.457	-0.040	0.758	-	-	-	-	-	96.60
hsa-miR-660-5p	PAPPA	730754	-0.542	0.690	-0.111	0.648	-	-	-	-	-	96.60
hsa-miR-125b-5p	PAQR4	3460132	-0.446	0.374	-0.360	0.658	-	-	-	-	-	63.90
hsa-miR-100-3p	PAQR8	2070451	-0.335	0.298	-0.191	0.654	-	-	-	-	-	87.00
hsa-miR-23b-3p	PARL	3390289	-0.490	0.447	-0.423	-	-	-	-	-	-	93.40
hsa-miR-221-5p	PARP1	4280692	-0.435	0.277	-0.232	0.729	PAR-CLIP & PAR-CLIP	-	-	-	-	66.30
hsa-miR-3960	PARP10	2070059	-0.356	0.496	-0.351	-	-	-	-	-	-	61.60
hsa-miR-513a-5p	PARP12	2340072	-0.527	0.389	-0.229	0.806	-	-	-	-	-	94.00
hsa-miR-103a-3p	PAWR	6840546	-0.426	0.331	-0.532	0.865	PAR-CLIP & PAR-CLIP & PAR-CLIP	-	-	-	-	94.40
hsa-miR-30b-5p	PAWR	6840546	-0.546	0.378	-0.486	0.992	HITS-CLIP	-	-	-	-	94.40
hsa-miR-30d-5p	PAWR	6840546	-0.587	0.400	-0.486	0.995	HITS-CLIP	-	-	-	-	87.70
hsa-miR-340-5p	PAWR	6840546	-0.531	0.297	-0.050	0.879	-	-	-	-	-	94.40
hsa-miR-509-3-5p	PAWR	6840546	-0.359	0.263	-0.157	0.827	-	-	-	-	-	94.50
hsa-miR-221-3p	PAXIP1	3830372	-0.375	0.534	-	0.774	-	-	-	-	-	73.10
hsa-miR-501-3p	PBX3	2470634	-0.487	0.342	-	0.693	-	-	-	-	-	73.00
hsa-miR-211-5p	PDE1C	7200367	-0.343	0.295	-	0.850	-	-	-	-	-	89.10
hsa-miR-222-3p	PDE4B	2680543	-0.459	0.436	-0.325	0.682	-	-	-	-	-	98.10
hsa-miR-30d-5p	PDE5A	1770333	-0.380	0.264	-0.307	0.875	-	-	-	-	-	18.40
hsa-miR-29b-3p	PDGFC	4850327	-0.402	0.425	-0.500	0.980	Luciferase reporter assay//qRT-PCR	-	-	Y	-	97.40
hsa-miR-340-5p	PDGFC	4850327	-0.538	0.586	-0.030	0.790	-	-	-	Y	-	97.40
hsa-miR-501-3p	PDGFC	4850327	-0.607	0.385	-0.257	0.637	-	-	-	Y	-	97.40
hsa-miR-21-5p	PDHA1	6450372	-0.429	0.295	-0.179	0.706	-	-	-	-	-	95.40
hsa-miR-1269a	PDK3	110347	-0.347	0.340	-0.578	-	-	-	-	-	-	67.30
hsa-miR-143-3p	PDK3	110347	-0.438	0.260	-0.301	-	-	-	-	-	-	70.60
hsa-miR-146a-5p	PDLIM1	1410010	-0.487	0.516	-0.372	0.482	-	-	-	-	-	95.10
hsa-miR-509-3p	PDLIM1	1410010	-0.431	0.782	-0.203	0.643	-	-	-	-	-	98.70
hsa-miR-100-3p	PDXDC1	4590725	-0.646	0.274	-0.107	0.656	-	-	-	-	-	76.40
hsa-miR-222-5p	PEX1	130647	-0.359	0.745	-0.343	0.552	-	-	-	-	-	97.70
hsa-miR-181b-5p	PFDN6	780475	-0.447	0.361	-0.418	-	-	-	-	-	-	68.00
hsa-miR-224-5p	PFKM	7100072	-0.697	0.305	-	0.929	-	-	-	-	-	89.80
hsa-miR-106b-5p	PFKP	2360452	-0.362	0.507	-0.566	0.992	PAR-CLIP & PAR-CLIP//HITS-CLIP & PAR-CLIP & HITS-CLIP & PAR-CLIP	-	-	-	-	35.10
hsa-miR-30d-5p	PFN2	6130538	-0.365	0.463	-0.425	1.000	-	Y	-	-	-	15.20
hsa-miR-30b-5p	PGM3	2480224	-0.598	0.328	-0.483	0.982	Sequencing & PAR-CLIP	-	-	-	-	1.60
hsa-miR-30b-5p	PGM3	6420739	-0.632	0.359	-0.483	0.982	Sequencing & PAR-CLIP	-	-	-	-	2.60
hsa-miR-660-5p	PGM3	6420739	-0.385	0.322	-0.431	0.726	-	-	-	-	-	5.20
hsa-miR-15a-5p	PHACTR2	6980113	-0.333	0.418	-0.447	0.943	-	-	-	-	-	78.30
hsa-miR-4792	PHF2	2760494	-0.379	0.408	-0.392	0.543	-	-	-	-	-	89.20
hsa-miR-185-5p	PHLDB1	5130093	-0.356	0.576	-0.385	0.760	-	-	-	-	-	74.70
hsa-let-7a-5p	PIGA	6650687	-0.367	0.265	-0.429	0.675	-	-	-	-	-	89.20
hsa-miR-125b-5p	PIK3CB	4480523	-0.367	0.266	-	0.888	-	-	-	-	-	99.20
hsa-miR-125b-5p	PIK3CD	3360717	-0.375	0.402	-0.133	0.521	Luciferase reporter assay//qRT-PCR//Western blot & Luciferase reporter assay//qRT-PCR//Western blot	-	-	-	-	98.80
hsa-miR-199b-5p	PIK3CD	3360717	-0.337	0.515	-0.237	0.654	-	-	-	-	-	98.80
hsa-miR-103a-3p	PILRB	1570039	-0.417	0.388	-0.316	0.753	-	-	-	-	-	19.90
hsa-miR-532-5p	PITPNC1	1230630	-0.335	0.310	-0.454	0.697	-	-	-	-	-	98.30
hsa-miR-211-5p	PKIA	510435	-0.365	0.301	-0.313	-	-	-	-	-	-	90.80
hsa-miR-183-5p	PKNOX2	870575	-0.454	0.278	-	0.771	-	-	-	-	-	79.20
hsa-miR-125b-5p	PKP4	5890440	-0.340	0.302	-0.319	0.956	-	-	-	-	-	64.10
hsa-miR-340-5p	PLAU	5360670	-0.496	0.716	-	0.702	-	-	-	-	-	99.40
hsa-miR-92b-3p	PLD1	5050689	-0.381	0.400	-0.471	0.467	-	-	-	-	-	94.90
hsa-miR-92a-3p	PLEKHA1	3930541	-0.350	0.313	-0.498	0.991	PAR-CLIP & PAR-CLIP//HITS-CLIP & PAR-CLIP & PAR-CLIP & PAR-CLIP & PAR-CLIP	-	-	-	-	66.20
hsa-miR-199a-5p	PLEKHF2	2190634	-0.354	0.322	-0.289	0.487	-	-	-	-	-	82.20
hsa-let-7a-5p	PLEKHH1	2490068	-0.334	0.528	-0.282	0.643	-	-	-	-	-	86.30
hsa-miR-660-5p	PLEKHH3	1070709	-0.360	0.321	-0.161	0.772	-	-	-	-	-	97.80
hsa-miR-378a-3p	PLEKHO1	3450280	-0.342	0.286	-0.321	-	-	-	-	-	-	67.50
hsa-miR-423-5p	PLEKHO1	3450280	-0.490	0.269	-1.064	0.916	-	-	-	-	-	54.10
hsa-miR-21-5p	PLOD3	160630	-0.410	0.450	-	-	Luciferase reporter assay//Quantitative proteomic approach	-	-	-	-	94.80
hsa-miR-502-3p	PMAIP1	2750367	-0.345	0.451	-0.472	0.768	-	-	-	-	-	55.40
hsa-miR-185-5p	POLE3	1300491	-0.369	0.390	-0.435	0.499	-	-	-	-	-	50.50
hsa-let-7b-5p	POLQ	4060056	-0.333	0.325	-0.348	0.709	-	-	-	-	-	26.40
hsa-miR-224-5p	POLR1D	1090687	-0.400	0.342	-0.483	0.920	-	-	-	-	-	83.00
hsa-miR-22-3p	POM121C	2120156	-0.331	0.515	-0.119	0.685	-	-	-	-	-	32.50
hsa-miR-19a-3p	PON2	3140390	-0.414	0.273	-0.616	0.572	-	-	-	-	-	28.00
hsa-miR-20a-5p	PON2	3140390	-0.535	0.465	-0.455	0.999	-	-	-	-	-	25.90
hsa-miR-17-5p	PON2	7150167	-0.451	0.295	-0.455	0.985	-	-	-	-	-	38.70
hsa-miR-27b-3p	PPARGC1A	580390	-0.483	0.265	-	0.696	-	-	-	-	-	91.50
hsa-miR-29b-3p	PPIC	2970735	-0.432	0.303	-0.883	0.968	-	-	-	-	-	28.70
hsa-miR-29b-3p	PPIC	7000114	-0.458	0.539	-0.883	0.968	-	-	-	-	-	80.60
hsa-miR-4301	PPM1A	3310402	-0.442	0.310	-0.296	0.603	-	-	-	-	-	53.20
hsa-miR-425-5p	PPM1D	5690554	-0.355	0.304	-0.367	-	-	-	-	-	-	5.80
hsa-miR-22-3p	PPM1F	240348	-0.364	0.476	-0.332	0.683	-	Y	-	-	-	41.70
hsa-miR-100-5p	PPM1H	450414	-0.604	0.406	-0.430	0.865	-	-	-	-	-	93.70
hsa-miR-199b-5p	PPM1H	450414	-0.395	0.304	-0.098	0.961	-	-	-	-	-	97.00
hsa-miR-100-3p	PPP1R3D	1230068	-0.370	0.263	-0.405	0.668	-	-	-	-	-	86.60
hsa-miR-30d-5p	PPP3CA	2940537	-0.425	0.262	-0.388	0.976	-	-	-	-	-	61.20
hsa-miR-29a-3p	PPP6C	670408	-0.399	0.426	-0.240	0.786	-	-	-	-	-	61.40
hsa-miR-34a-5p	PPP6C	670408	-0.616	0.638	-0.325	0.787	-	-	-	-	-	37.90
hsa-miR-513a-5p	PPP6C	670408	-0.361	0.280	-0.030	0.681	-	-	-	-	-	39.20
hsa-let-7a-5p	PPT2	4780059	-0.476	0.555	-0.401	-	-	-	-	-	-	88.80
hsa-miR-21-3p	PPT2	4780059	-0.527	0.325	-0.294	-	-	-	-	-	-	89.30
hsa-miR-340-5p	PRDM8	7040431	-0.420	0.346	-0.065	0.727	-	-	-	-	-	91.70
hsa-miR-192-5p	PREPL	5310204	-0.366	0.409	-0.367	0.713	-	-	-	-	-	19.60
hsa-miR-148a-3p	PRKAA1	6980750	-0.348	0.484	-0.419	0.897	-	-	-	-	-	93.90
hsa-miR-185-5p	PRMT6	3890187	-0.409	0.353	-0.338	0.707	-	-	-	-	-	67.70
hsa-miR-125b-5p	PROS1	6420008	-0.533	0.302	-0.328	0.611	-	-	-	-	-	95.90
hsa-miR-26b-5p	PRR11	2370072	-0.498	0.286	-0.139	0.720	-	-	-	-	-	64.80
hsa-miR-34a-5p	PRR11	2370072	-0.583	0.346	-1.087	0.682	-	-	-	-	-	64.80
hsa-miR-130a-3p	PRR13	3890300	-0.416	0.277	-0.475	0.495	-	-	-	-	-	8.90
hsa-miR-103a-3p	PSMD3	60360	-0.425	0.275	-0.394	-	-	-	-	-	-	41.60
hsa-miR-186-5p	PSMD5	3060750	-0.346	0.264	-0.020	0.663	-	-	-	-	-	79.80
hsa-miR-30b-5p	PSMD7	6290021	-0.344	0.407	-0.323	-	PAR-CLIP & PAR-CLIP & PAR-CLIP	-	-	-	-	5.60
hsa-miR-9-5p	PSME2	830403	-0.333	0.307	-	0.688	-	-	-	-	-	90.50
hsa-miR-486-5p	PSMG1	1010168	-0.400	0.284	-0.358	-	-	-	-	-	-	80.50
hsa-miR-450b-5p	PTPLA	730221	-0.342	0.270	-0.315	0.736	-	-	-	-	-	87.60
hsa-miR-221-5p	PTPLAD1	6420349	-0.341	0.363	-0.434	-	-	-	-	-	-	58.10
hsa-miR-501-3p	PTPRF	3060398	-0.520	0.480	-0.373	0.474	-	-	-	-	-	95.10
hsa-miR-502-3p	PTPRF	3060398	-0.576	0.542	-0.373	0.470	-	-	-	-	-	95.10
hsa-miR-502-3p	PTPRF	5870553	-0.574	0.419	-0.373	0.470	-	-	-	-	-	98.50
hsa-miR-92b-3p	PTPRG	450369	-0.362	0.260	-0.259	0.973	-	Y	-	-	-	28.10
hsa-miR-501-3p	PTPRK	6280201	-0.469	0.291	-	0.784	-	-	-	-	-	76.10
hsa-miR-502-3p	PTPRK	6280201	-0.501	0.366	-	0.750	-	-	-	-	-	75.20
hsa-miR-221-3p	PTPRM	5860356	-0.450	0.349	-0.207	0.660	-	-	-	-	-	90.30
hsa-miR-222-3p	PTPRM	5860356	-0.535	0.463	-0.207	0.661	-	-	-	-	-	94.50
hsa-miR-30b-5p	PVRL3	4850500	-0.366	0.301	-0.323	0.954	-	-	-	-	-	98.50
hsa-miR-30d-5p	PVRL3	4850500	-0.434	0.380	-0.323	0.895	-	-	-	-	-	96.10
hsa-miR-20a-5p	PXDN	6400397	-0.341	0.278	-0.157	0.773	-	-	-	-	-	99.60
hsa-miR-125b-1-3p	QDPR	6900450	-0.366	0.331	-0.310	-	-	-	-	-	-	93.50
hsa-miR-29a-3p	QKI	1260192	-0.331	0.346	-0.395	-	-	-	-	-	-	64.50
hsa-miR-125b-5p	QPRT	2940291	-0.385	0.314	-0.245	0.708	-	-	-	-	-	90.90
hsa-miR-361-3p	QSOX1	2850021	-0.397	0.328	-0.680	-	-	-	-	-	-	96.50
hsa-miR-652-3p	QSOX1	2850021	-0.506	0.491	-0.565	0.511	-	-	-	-	-	96.50
hsa-miR-221-5p	RAB17	3460739	-0.613	0.320	-0.351	0.665	-	-	Y	-	-	99.90
hsa-miR-136-3p	RAB22A	7050136	-0.349	0.270	-	0.653	-	-	-	-	-	54.60
hsa-miR-30b-5p	RAB23	6020719	-0.395	0.318	-0.323	0.983	-	-	-	-	-	69.60
hsa-miR-30d-5p	RAB23	6020719	-0.436	0.270	-0.323	0.990	-	-	-	-	-	42.60
hsa-miR-182-5p	RAB27A	2680044	-0.336	0.300	-0.346	0.795	-	-	Y	-	Y	92.00
hsa-miR-361-3p	RAB35	3390192	-0.488	0.304	-0.775	-	-	-	Y	-	-	88.60
hsa-miR-21-3p	RAB5B	2850626	-0.570	0.432	-0.138	0.678	-	-	Y	-	-	82.50
hsa-miR-186-5p	RABGAP1	2850538	-0.428	0.265	-0.020	0.842	-	-	-	-	-	82.60
hsa-miR-30b-5p	RAD23B	6590725	-0.339	0.534	-0.491	0.970	HITS-CLIP	-	-	-	-	3.20
hsa-miR-34a-5p	RAE1	4780541	-0.424	0.295	-0.390	0.620	Proteomics	-	-	-	-	0.10
hsa-miR-148a-5p	RAI14	6370187	-0.438	0.322	-0.028	0.645	-	-	-	-	-	48.20
hsa-miR-199b-5p	RANBP10	2480468	-0.368	0.354	-0.138	0.695	-	-	-	-	-	98.30
hsa-miR-19b-3p	RASA1	5130164	-0.434	0.280	-0.323	0.784	HITS-CLIP	-	-	-	-	84.40
hsa-miR-21-5p	RAVER2	6370039	-0.485	0.335	-0.205	0.883	-	-	-	-	-	93.50
hsa-miR-22-3p	RBM14	6660343	-0.515	0.278	-	0.707	-	-	-	-	-	40.30
hsa-miR-34a-5p	RBM23	2190743	-0.393	0.364	-0.617	0.515	-	-	-	-	-	58.40
hsa-let-7b-5p	RBM38	3140750	-0.491	0.334	-0.303	0.763	-	-	-	-	-	82.90
hsa-miR-501-3p	RBMS1	2470520	-0.414	0.334	-0.448	0.992	-	-	-	-	-	88.60
hsa-miR-378a-3p	RBMS2	2750039	-0.488	0.536	-0.287	0.497	-	-	-	-	-	88.30
hsa-miR-26b-5p	RBMX	6180537	-0.373	0.356	-	0.662	-	-	-	-	-	41.80
hsa-miR-125b-5p	RETSAT	940477	-0.463	0.285	-0.085	0.656	-	-	-	-	-	85.90
hsa-miR-211-5p	RGS17	5130154	-0.470	0.290	-0.312	-	-	-	-	-	-	93.80
hsa-miR-182-5p	RHOJ	3440243	-0.564	0.439	-0.370	0.762	-	-	-	-	-	41.20
hsa-miR-21-3p	RHOQ	5050519	-0.577	0.311	-0.298	0.487	-	-	-	-	Y	75.40
hsa-miR-25-3p	RIMKLB	1940056	-0.407	0.715	-	0.787	-	-	-	-	-	29.80
hsa-miR-340-5p	RIN2	6590445	-0.507	0.525	-	0.733	-	-	-	-	-	99.50
hsa-miR-106a-5p	RIT1	2260010	-0.353	0.311	-0.196	0.760	-	-	-	-	-	6.90
hsa-miR-199b-5p	RNF115	1090452	-0.400	0.298	-0.302	-	HITS-CLIP	-	-	-	-	21.20
hsa-let-7b-5p	RNF123	4880068	-0.332	0.318	-	0.697	-	-	-	-	-	74.50
hsa-miR-100-3p	RNF14	6510681	-0.356	0.494	-0.300	0.643	-	-	-	-	-	55.60
hsa-miR-100-5p	RNF144B	70630	-0.499	0.321	-0.649	0.475	-	-	-	-	-	95.30
hsa-miR-574-5p	RNF220	4540328	-0.397	0.359	0.000	0.677	-	-	-	-	-	16.50
hsa-miR-1307-3p	RNF24	2640471	-0.332	0.292	-0.302	-	-	-	-	-	-	60.50
hsa-miR-340-5p	RNF7	460376	-0.351	0.488	-0.417	0.975	-	-	-	-	-	46.50
hsa-miR-340-5p	ROBO3	5860717	-0.388	0.528	-0.027	0.641	-	-	-	-	-	81.10
hsa-miR-222-3p	ROPN1	5420739	-0.636	0.284	-0.418	0.608	-	-	-	-	-	98.10
hsa-miR-224-5p	ROPN1B	730521	-0.700	0.454	-0.500	0.570	-	-	-	-	-	96.20
hsa-miR-30c-5p	RPL17	7040095	-0.334	0.517	-0.302	-	-	-	-	-	-	14.30
hsa-let-7b-5p	RPL23A	4920408	-0.356	0.443	-0.288	-	-	-	-	-	-	67.30
hsa-let-7f-5p	RPL23A	4920408	-0.413	0.312	-0.288	-	-	-	-	-	-	66.40
hsa-miR-30c-5p	RPL26	1230309	-0.528	0.440	-	0.884	-	-	-	-	-	47.40
hsa-miR-30e-5p	RPL26	1230309	-0.553	0.308	-	0.876	-	-	-	-	-	53.00
hsa-let-7f-5p	RPL34	2490379	-0.395	0.286	-0.581	0.476	-	-	-	-	-	77.20
hsa-let-7e-5p	RPUSD3	6660195	-0.558	0.399	-0.785	-	-	-	-	-	-	81.30
hsa-miR-21-5p	RRAGC	2810112	-0.446	0.363	-0.155	0.655	Microarray	-	-	-	-	96.10
hsa-miR-100-5p	RRAGD	6480209	-0.495	0.400	-0.620	0.748	-	-	-	-	Y	96.70
hsa-miR-221-5p	RRAGD	6480209	-0.585	0.330	-0.431	0.836	PAR-CLIP & PAR-CLIP	-	-	-	Y	98.80
hsa-miR-185-5p	RRAS2	620546	-0.401	0.315	-0.394	0.652	-	-	-	-	-	83.60
hsa-miR-29a-3p	RRAS2	6350239	-0.441	0.382	-0.291	0.800	-	-	-	-	-	86.00
hsa-miR-338-3p	RRM1	2850575	-0.411	0.387	-0.220	0.859	-	-	-	-	-	55.20
hsa-miR-155-5p	RRP15	4900484	-0.413	0.357	-0.352	0.858	-	-	-	-	-	27.80
hsa-let-7a-5p	RTKN	6100382	-0.396	0.301	-0.377	-	-	-	-	-	-	80.10
hsa-miR-148a-3p	RTN4	2230161	-0.374	0.282	-0.661	0.865	-	Y	-	-	-	93.00
hsa-miR-30b-5p	RUNX2	940504	-0.398	0.455	-0.495	1.000	Microarray//qRT-PCR//Luciferase reporter assay & CLASH	-	-	-	-	95.00
hsa-miR-140-3p	RUSC1	670376	-0.346	0.269	-	0.696	-	-	-	-	-	53.30
hsa-miR-151a-3p	S100A16	110468	-0.366	0.538	-0.350	0.575	-	-	-	-	-	96.70
hsa-miR-98-5p	S100PBP	3170189	-0.348	0.408	-0.296	-	-	-	-	-	-	34.10
hsa-miR-125a-5p	SCARB1	1170338	-0.330	0.385	-0.475	0.977	-	-	-	-	-	92.70
hsa-miR-125b-5p	SCARB1	1170338	-0.615	0.381	-0.475	0.966	-	-	-	-	-	94.30
hsa-let-7a-5p	SCD	2140128	-0.366	0.447	-0.369	0.951	-	-	-	-	-	84.90
hsa-miR-29a-3p	SCHIP1	630465	-0.370	0.481	-0.294	0.956	-	-	-	-	-	92.40
hsa-miR-125b-2-3p	SDC4	2650193	-0.485	0.301	-0.347	0.645	-	-	-	-	-	97.70
hsa-miR-660-5p	SDC4	2650193	-0.522	0.559	-0.440	0.642	-	-	-	-	-	97.70
hsa-miR-221-5p	SDHC	1090301	-0.477	0.519	-0.437	-	-	-	-	-	-	85.00
hsa-miR-29b-3p	SEC23A	2640541	-0.466	0.260	-0.430	0.954	-	-	-	-	-	69.10
hsa-miR-15a-5p	SEL1L3	1470551	-0.386	0.324	-0.365	0.995	-	-	-	-	-	54.40
hsa-miR-186-5p	SEL1L3	1470551	-0.334	0.480	-	0.637	-	-	-	-	-	58.40
hsa-miR-30b-5p	SEL1L3	1470551	-0.408	0.329	-0.190	0.951	-	-	-	-	-	54.10
hsa-miR-30e-5p	SEL1L3	1470551	-0.451	0.614	-0.190	0.935	-	-	-	-	-	54.50
hsa-miR-21-3p	SEMA6A	7050682	-0.793	0.550	-0.119	0.697	-	-	-	-	Y	99.50
hsa-let-7b-5p	SENP2	6480278	-0.522	0.335	-0.714	0.992	-	-	-	-	-	69.20
hsa-miR-19a-3p	SERINC3	7380139	-0.396	0.447	-0.339	0.684	PAR-CLIP & PAR-CLIP & PAR-CLIP & PAR-CLIP & PAR-CLIP	-	-	-	-	85.60
hsa-miR-148a-3p	SERPINE1	770408	-0.395	0.349	-0.313	0.832	Luciferase reporter assay//Microarray//qRT-PCR	-	-	-	-	97.60
hsa-miR-30b-5p	SERPINE1	770408	-0.526	0.313	-0.271	0.609	GFP reporter assay//Luciferase reporter assay//Northern blot//qRT-PCR//Western blot & PAR-CLIP	-	-	-	-	97.90
hsa-miR-29a-3p	SERTAD4	6330504	-0.382	0.561	-0.097	0.817	-	-	-	-	-	84.20
hsa-miR-513a-5p	SERTAD4	6330504	-0.397	0.265	-0.103	0.813	-	-	-	-	-	84.60
hsa-miR-450b-5p	SETDB2	5390646	-0.347	0.365	-0.106	0.760	-	-	-	-	-	99.10
hsa-miR-34a-5p	SFT2D1	5360521	-0.358	0.280	-0.747	0.925	-	-	-	-	-	57.30
hsa-miR-221-3p	SFT2D2	4830437	-0.547	0.439	-0.376	-	-	-	-	-	-	94.00
hsa-miR-100-3p	SGCD	2450327	-0.351	0.325	-0.298	0.563	-	-	-	-	-	60.00
hsa-miR-92b-3p	SGK3	3940376	-0.333	0.363	-0.482	1.000	HITS-CLIP	-	-	-	-	49.70
hsa-miR-21-5p	SGK3	6510500	-0.447	0.476	-0.491	0.871	Sequencing	-	-	-	-	92.50
hsa-miR-767-5p	SH2B1	5900181	-0.407	0.480	-0.183	0.695	-	-	-	-	-	43.50
hsa-miR-186-5p	SH3RF1	1410358	-0.401	0.445	-0.060	0.890	-	-	-	-	-	83.00
hsa-miR-30d-5p	SH3RF1	1410358	-0.401	0.406	-0.227	0.980	-	-	-	-	-	51.80
hsa-miR-21-3p	SIRPA	5360193	-0.626	0.629	-0.338	0.598	-	-	-	-	Y	98.60
hsa-miR-125a-5p	SIRT5	1510270	-0.365	0.392	-0.563	-	-	-	-	-	-	65.60
hsa-miR-181c-5p	SKP1	2940369	-0.355	0.361	-0.269	0.870	-	-	-	-	-	22.70
hsa-miR-146a-5p	SLC10A3	780278	-0.582	0.446	-0.553	0.985	-	-	-	-	-	90.00
hsa-miR-23b-3p	SLC11A2	1820037	-0.495	0.473	-	0.692	-	-	-	-	-	64.70
hsa-miR-21-5p	SLC16A10	7550192	-0.577	0.362	-0.640	0.912	Microarray	-	-	-	-	98.40
hsa-miR-125b-5p	SLC16A6	5900564	-0.555	0.567	-0.327	0.624	-	-	-	-	-	98.60
hsa-miR-221-3p	SLC16A6	5900564	-0.369	0.395	-0.242	0.658	-	-	-	-	-	98.60
hsa-miR-125a-5p	SLC19A1	4760014	-0.367	0.503	-0.348	0.608	-	-	-	-	-	20.00
hsa-let-7a-5p	SLC1A4	6350392	-0.497	0.389	-0.355	0.673	-	-	Y	-	-	98.70
hsa-let-7e-5p	SLC1A4	6350392	-0.585	0.264	-0.355	0.707	-	-	Y	-	-	98.90
hsa-miR-27b-3p	SLC22A23	7550450	-0.397	0.292	-0.250	0.947	-	-	-	-	-	96.60
hsa-miR-509-3p	SLC22A4	4850168	-0.382	0.376	-0.303	0.641	-	-	-	Y	-	77.80
hsa-miR-23b-3p	SLC24A5	6350609	-0.442	0.285	-0.337	0.661	-	-	Y	-	-	94.20
hsa-miR-125b-5p	SLC25A15	6590546	-0.369	0.478	-0.485	0.978	-	-	-	-	-	98.10
hsa-miR-15a-5p	SLC25A22	4210626	-0.456	0.329	-0.319	0.884	HITS-CLIP	-	-	-	-	74.30
hsa-let-7e-5p	SLC25A4	6840747	-0.349	0.329	-0.428	0.597	-	-	-	-	-	91.60
hsa-miR-222-3p	SLC25A44	4810615	-0.373	0.269	-0.216	0.671	-	-	-	-	-	96.30
hsa-miR-340-5p	SLC2A1	4590370	-0.467	0.343	-0.010	0.763	-	-	Y	-	-	65.00
hsa-miR-340-5p	SLC2A12	1660161	-0.340	0.273	-0.050	0.894	-	-	-	-	-	81.60
hsa-miR-21-5p	SLC31A1	380603	-0.553	0.590	-0.412	0.673	Microarray	-	-	-	-	96.20
hsa-miR-125b-5p	SLC35A4	380189	-0.357	0.299	-0.468	0.999	Microarray	-	-	-	-	51.80
hsa-miR-92b-3p	SLC37A3	3420332	-0.339	0.318	-0.287	-	HITS-CLIP	-	-	-	-	73.40
hsa-miR-92b-3p	SLC37A3	3800397	-0.343	0.538	-0.287	-	HITS-CLIP	-	-	-	-	83.10
hsa-miR-500a-3p	SLC38A1	2070687	-0.391	0.294	-0.293	-	-	-	-	-	-	63.30
hsa-miR-500a-3p	SLC38A1	7320382	-0.650	0.282	-0.293	-	-	-	-	-	-	78.80
hsa-miR-508-3p	SLC38A1	7320382	-0.440	0.629	-0.527	-	-	-	-	-	-	78.80
hsa-miR-15b-5p	SLC41A2	1190750	-0.355	0.277	-0.547	0.874	-	-	-	-	-	48.00
hsa-miR-30d-5p	SLC41A2	1190750	-0.334	0.268	-0.387	0.956	-	-	-	-	-	23.30
hsa-miR-125b-5p	SLC7A1	20241	-0.580	0.365	-0.395	0.957	Microarray	-	-	-	-	90.30
hsa-miR-27b-3p	SLC7A1	20241	-0.408	0.331	-0.056	0.686	-	-	-	-	-	91.90
hsa-miR-340-5p	SLIT2	4560592	-0.448	0.347	-0.030	0.739	-	Y	-	Y	-	96.90
hsa-miR-654-3p	SNTB1	3420739	-0.354	0.302	-0.495	0.712	-	-	-	-	-	32.80
hsa-miR-31-5p	SNX10	3360634	-0.465	0.512	-0.208	0.681	-	-	-	-	-	91.10
hsa-miR-92b-3p	SNX10	3360634	-0.418	0.377	-0.298	0.613	HITS-CLIP	-	-	-	-	84.50
hsa-miR-574-5p	SNX2	5550736	-0.370	0.395	-0.372	-	HITS-CLIP & HITS-CLIP	-	-	-	-	38.70
hsa-miR-221-5p	SNX22	5360338	-0.373	0.555	-0.471	0.713	-	-	-	-	-	70.90
hsa-let-7e-5p	SNX30	1070373	-0.407	0.485	-0.604	0.765	-	-	-	-	-	90.00
hsa-miR-100-3p	SNX30	1070373	-0.449	0.264	-0.020	0.736	-	-	-	-	-	89.90
hsa-miR-100-5p	SNX8	3930356	-0.386	0.335	-0.329	-	-	-	-	-	-	86.40
hsa-miR-103a-3p	SOD2	3890326	-0.427	0.339	-0.688	0.525	-	-	-	-	-	23.10
hsa-miR-301a-3p	SOD2	3890326	-0.369	0.273	-0.468	0.575	-	-	-	-	-	23.10
hsa-let-7e-5p	SORT1	160019	-0.524	0.459	-	0.671	-	-	-	-	-	96.80
hsa-miR-222-3p	SOX10	450088	-0.607	0.366	-0.242	0.952	-	-	Y	-	-	98.70
hsa-let-7b-5p	SOX13	4250167	-0.525	0.430	-0.307	0.660	CLASH	-	-	-	-	92.40
hsa-miR-501-3p	SOX9	4230475	-0.523	0.372	-	0.636	-	Y	-	-	-	99.30
hsa-miR-502-3p	SOX9	4230475	-0.497	0.325	-	0.635	-	Y	-	-	-	99.30
hsa-miR-345-5p	SPARC	5050382	-0.518	0.383	-0.303	0.458	-	-	-	-	-	94.70
hsa-let-7d-5p	SPCS3	7050026	-0.333	0.264	-0.355	0.799	-	-	-	-	-	44.40
hsa-miR-204-5p	SPCS3	7050026	-0.392	0.444	-0.430	0.811	-	-	-	-	-	43.30
hsa-miR-125b-2-3p	SPIN1	7570670	-0.437	0.261	-0.108	0.644	-	-	-	-	-	99.40
hsa-miR-146a-5p	SPIN1	7570670	-0.364	0.412	-0.221	0.742	-	-	-	-	-	88.60
hsa-miR-340-5p	SPIN1	7570670	-0.460	0.279	-0.070	0.933	-	-	-	-	-	99.40
hsa-miR-508-3p	SPIN1	7570670	-0.384	0.303	-0.317	-	-	-	-	-	-	99.40
hsa-miR-19b-3p	SPOCK1	6380669	-0.370	0.356	-0.555	0.986	-	-	-	-	-	97.40
hsa-miR-501-3p	SPOCK1	6380669	-0.529	0.329	-0.240	0.909	-	-	-	-	-	97.40
hsa-miR-185-5p	SRPX2	940474	-0.333	0.412	-1.155	0.667	-	-	-	-	-	96.10
hsa-miR-125a-5p	SRRD	5130487	-0.462	0.339	-0.400	-	-	-	-	-	-	96.20
hsa-miR-221-5p	SRRD	5130487	-0.636	0.324	-0.585	0.625	-	-	-	-	-	97.40
hsa-miR-186-5p	SSBP2	6480349	-0.386	0.560	-0.061	0.757	-	-	-	-	-	99.30
hsa-miR-27b-3p	ST3GAL6	5260440	-0.472	0.387	-0.334	0.699	-	-	-	-	Y	99.40
hsa-miR-21-5p	ST6GAL1	1710630	-0.538	0.347	-0.321	0.952	Microarray & HITS-CLIP	-	-	-	-	95.30
hsa-miR-221-5p	ST8SIA1	5360025	-0.429	0.446	-0.491	-	-	-	-	-	-	93.90
hsa-miR-199b-5p	STAM	770619	-0.506	0.262	-0.341	-	-	-	-	-	-	53.40
hsa-miR-222-3p	STAT5A	1940487	-0.355	0.556	-	-	qRT-PCR//Luciferase reporter assay//Western blot & Luciferase reporter assay	Y	-	-	-	91.50
hsa-miR-125b-2-3p	STC1	2650730	-0.372	0.305	-0.100	0.705	-	-	-	-	-	85.00
hsa-miR-29a-3p	STC1	2650730	-0.415	0.438	-0.295	0.538	-	-	-	-	-	84.70
hsa-miR-30b-5p	STC1	2650730	-0.438	0.309	-0.030	0.906	-	-	-	-	-	84.90
hsa-miR-30d-5p	STC1	2650730	-0.481	0.433	-0.030	0.912	-	-	-	-	-	78.70
hsa-miR-146a-5p	STIL	6220050	-0.432	0.458	-0.209	0.871	-	-	-	-	-	64.80
hsa-miR-29b-3p	STK19	4640142	-0.526	0.494	-0.346	0.947	-	-	-	-	-	88.10
hsa-miR-338-3p	STK25	7330678	-0.376	0.278	-0.337	0.752	HITS-CLIP	-	-	-	-	93.80
hsa-miR-100-3p	STK32A	6350470	-0.485	0.302	-0.075	0.679	-	-	-	-	-	72.70
hsa-miR-125b-1-3p	STK32A	6350470	-0.533	0.409	-0.348	-	-	-	-	-	-	72.90
hsa-miR-222-3p	STK32A	6350470	-0.392	0.294	-0.314	0.820	-	-	-	-	-	92.10
hsa-miR-23a-3p	STK32A	6350470	-0.363	0.452	-0.170	0.952	-	-	-	-	-	72.50
hsa-miR-100-3p	STOM	2060291	-0.484	0.287	-0.359	0.804	PAR-CLIP	-	Y	-	-	78.80
hsa-miR-23b-3p	STX3	2350703	-0.601	0.361	-0.206	0.652	-	-	-	-	-	97.30
hsa-miR-125b-5p	STX6	2480487	-0.503	0.318	-0.410	0.764	-	-	-	-	-	89.10
hsa-miR-23a-3p	STXBP6	3400379	-0.335	0.269	-0.602	0.851	-	-	-	-	-	69.60
hsa-miR-532-5p	SYS1	5090097	-0.331	0.354	-	0.735	-	-	-	-	-	71.00
hsa-miR-182-5p	TACC1	2940373	-0.381	0.269	-0.317	0.918	-	-	-	-	-	77.10
hsa-miR-502-3p	TAF13	290332	-0.524	0.267	-0.322	-	-	-	-	-	-	94.00
hsa-miR-501-3p	TAF13	4150553	-0.531	0.377	-0.322	-	-	-	-	-	-	93.20
hsa-miR-502-3p	TAF13	4150553	-0.548	0.439	-0.322	-	-	-	-	-	-	93.10
hsa-miR-34a-5p	TAF5	2900193	-0.500	0.667	-0.520	0.965	-	-	-	-	-	66.60
hsa-miR-185-5p	TAGLN2	2340180	-0.467	0.481	-0.305	0.456	PAR-CLIP	Y	-	-	-	96.30
hsa-miR-185-5p	TAGLN2	4070736	-0.449	0.283	-0.305	0.456	PAR-CLIP	Y	-	-	-	96.60
hsa-miR-21-5p	TATDN3	4290292	-0.508	0.338	-0.297	0.534	-	-	-	-	-	94.60
hsa-miR-21-3p	TAX1BP1	7050470	-0.450	0.337	-0.356	-	-	-	-	-	-	73.50
hsa-miR-199b-5p	TBC1D14	7160707	-0.380	0.326	-0.330	0.682	-	-	-	-	-	87.80
hsa-miR-125a-5p	TBC1D16	4050056	-0.338	0.348	-0.358	0.822	-	-	-	-	-	98.30
hsa-miR-125b-5p	TBC1D16	4050056	-0.632	0.388	-0.358	0.819	-	-	-	-	-	98.50
hsa-miR-183-5p	TBC1D16	4050056	-0.498	0.290	-	0.671	-	-	-	-	-	98.50
hsa-miR-211-5p	TBC1D23	2690427	-0.486	0.742	-0.079	0.686	-	-	-	-	-	90.70
hsa-miR-30d-3p	TBC1D23	2690427	-0.489	0.335	-0.239	0.922	-	-	-	-	-	88.60
hsa-miR-340-5p	TBC1D23	2690427	-0.441	0.681	-0.030	0.949	-	-	-	-	-	88.50
hsa-miR-501-3p	TBC1D23	2690427	-0.410	0.460	-0.268	0.875	-	-	-	-	-	88.90
hsa-miR-502-3p	TBC1D23	2690427	-0.333	0.311	-0.268	0.910	-	-	-	-	-	88.60
hsa-miR-30b-5p	TBPL1	2470333	-0.626	0.297	-0.248	0.970	PAR-CLIP	-	-	-	-	2.30
hsa-miR-21-3p	TBRG4	5810541	-0.384	0.304	-0.355	0.582	-	-	-	-	-	66.50
hsa-miR-125b-5p	TBX2	2360753	-0.419	0.381	-	0.947	-	-	-	-	-	81.70
hsa-miR-378a-3p	TBX3	7200195	-0.405	0.282	-0.291	0.810	-	Y	-	-	-	94.10
hsa-miR-767-5p	TCEAL4	4920487	-0.443	0.344	-0.680	0.983	-	-	-	-	-	61.90
hsa-miR-211-5p	TCF12	50086	-0.428	0.381	-0.395	-	Immunofluorescence//Microarray//qRT-PCR//Western blot	-	-	-	-	74.10
hsa-miR-125b-2-3p	TCF4	2510672	-0.410	0.294	-0.107	0.915	-	-	-	Y	-	96.30
hsa-miR-146a-5p	TCF4	2510672	-0.459	0.364	-0.070	0.735	-	-	-	Y	-	83.40
hsa-miR-211-5p	TCF4	2510672	-0.443	0.328	-0.336	-	-	-	-	Y	-	95.80
hsa-miR-501-3p	TCF4	2510672	-0.569	0.345	-	0.672	-	-	-	Y	-	96.20
hsa-miR-502-3p	TCF4	2510672	-0.582	0.296	-	0.674	-	-	-	Y	-	96.30
hsa-miR-15a-5p	TCTN1	5700189	-0.384	0.541	-	0.755	-	-	-	-	-	72.40
hsa-miR-21-5p	TESK2	460427	-0.514	0.374	-0.172	0.776	Microarray	-	-	-	-	98.00
hsa-miR-221-3p	TFAP2A	1570646	-0.615	0.346	-0.289	0.684	Sequencing//PAR-CLIP	-	-	-	-	83.10
hsa-miR-221-3p	TFAP2A	4640204	-0.640	0.722	-0.289	0.684	Sequencing//PAR-CLIP	-	-	-	-	82.30
hsa-miR-222-3p	TFAP2A	4640204	-0.601	0.381	-0.289	0.612	PAR-CLIP	-	-	-	-	92.80
hsa-miR-221-3p	TFAP2A	5820082	-0.409	0.501	-0.289	0.684	Sequencing//PAR-CLIP	-	-	-	-	90.00
hsa-miR-221-3p	TFAP2A	7570450	-0.454	0.454	-0.289	0.684	Sequencing//PAR-CLIP	-	-	-	-	95.10
hsa-miR-92b-3p	TFDP2	2340170	-0.341	0.266	-0.303	0.483	-	-	-	-	-	38.10
hsa-let-7e-5p	TFIP11	2100332	-0.375	0.386	-0.402	0.659	-	-	-	-	-	67.80
hsa-let-7e-5p	TFIP11	2570441	-0.379	0.346	-0.402	0.659	-	-	-	-	-	64.40
hsa-miR-16-5p	TGFBI	7650358	-0.331	0.339	0.000	0.640	Proteomics	-	-	-	-	97.40
hsa-miR-514a-3p	TGFBI	7650358	-0.347	0.341	-0.026	0.716	-	-	-	-	-	97.40
hsa-miR-211-5p	TGFBR2	5490070	-0.705	0.468	-0.323	-	Luciferase reporter assay//Microarray//qRT-PCR//Western blot	Y	-	-	-	89.90
hsa-miR-211-5p	TGFBR2	6560091	-0.666	0.425	-0.323	-	Luciferase reporter assay//Microarray//qRT-PCR//Western blot	Y	-	-	-	91.70
hsa-miR-182-5p	TGFBR3	3190379	-0.468	0.358	-0.156	0.791	-	Y	-	-	-	85.40
hsa-miR-21-3p	TGFBR3	3190379	-0.619	0.445	-0.020	0.657	-	Y	-	-	-	89.30
hsa-miR-222-5p	TGFBR3	3190379	-0.527	0.658	-0.239	0.702	-	Y	-	-	-	88.90
hsa-miR-23b-3p	TGFBR3	3190379	-0.421	0.273	-0.030	0.853	-	Y	-	-	-	89.00
hsa-miR-30a-3p	TGFBR3	3190379	-0.504	0.287	-0.030	0.698	-	Y	-	-	-	88.90
hsa-miR-19a-3p	TGOLN2	5700672	-0.447	0.346	-0.195	0.801	PAR-CLIP & HITS-CLIP & PAR-CLIP	-	-	-	-	79.60
hsa-miR-211-5p	TGOLN2	5700672	-0.624	0.894	-0.057	0.751	-	-	-	-	-	89.50
hsa-miR-34a-5p	THAP1	3870523	-0.422	0.486	-0.500	-	-	-	-	-	-	45.70
hsa-miR-19a-3p	THBS1	5810685	-0.359	0.282	-0.347	0.766	PAR-CLIP	-	-	Y	-	99.70
hsa-miR-340-5p	THBS1	5810685	-0.568	0.542	-0.010	0.699	-	-	-	Y	-	99.70
hsa-miR-513a-5p	THBS1	5810685	-0.546	0.311	-0.045	0.762	-	-	-	Y	-	99.70
hsa-miR-532-5p	THBS1	5810685	-0.638	0.344	-	0.689	-	-	-	Y	-	99.70
hsa-miR-211-5p	THBS2	2600164	-0.354	0.391	-0.091	0.690	-	-	-	-	-	45.60
hsa-miR-532-5p	THY1	6480204	-0.522	0.335	-0.085	0.662	-	-	-	-	-	90.20
hsa-miR-106a-5p	TICAM2	6550026	-0.359	0.390	-	0.712	-	-	-	-	-	93.90
hsa-miR-340-5p	TICAM2	6550026	-0.440	0.529	-0.033	0.798	-	-	-	-	-	93.80
hsa-miR-513a-5p	TICAM2	6550026	-0.432	0.396	-0.072	0.688	-	-	-	-	-	93.90
hsa-miR-513c-5p	TICAM2	6550026	-0.432	0.471	-0.414	-	-	-	-	-	-	93.90
hsa-miR-148a-3p	TIMM23	4230050	-0.343	0.445	-0.683	0.685	-	-	-	-	-	92.20
hsa-miR-30c-5p	TIMP3	2030577	-0.342	0.264	-0.258	0.987	-	-	-	-	-	39.00
hsa-miR-330-3p	TIPARP	6760546	-0.437	0.262	-0.040	0.675	-	-	-	-	-	89.70
hsa-miR-378a-3p	TM4SF1	2680110	-0.433	0.380	-0.273	0.757	-	-	-	-	-	89.90
hsa-miR-125b-1-3p	TMC6	4290209	-0.509	0.675	-0.335	-	-	-	-	-	-	99.70
hsa-miR-224-5p	TMEM117	290360	-0.561	0.361	-0.234	0.763	-	-	-	-	-	86.50
hsa-miR-501-3p	TMEM123	4610102	-0.450	0.346	-	0.643	-	-	-	-	-	24.10
hsa-miR-181a-2-3p	TMEM150A	4780647	-0.343	0.346	-	0.911	-	-	-	-	-	61.50
hsa-miR-335-3p	TMEM168	7650468	-0.343	0.386	-0.030	0.789	-	-	-	-	-	89.20
hsa-miR-29b-3p	TMEM183A	940754	-0.491	0.548	-0.565	0.999	-	-	-	-	-	15.60
hsa-miR-34a-5p	TMEM48	4200601	-0.651	0.400	-	0.835	-	-	-	-	-	73.80
hsa-miR-100-3p	TMEM55A	5960653	-0.509	0.386	-0.317	-	-	-	-	-	-	63.00
hsa-miR-222-5p	TMEM55A	5960653	-0.392	0.260	-0.330	-	-	-	-	-	-	62.90
hsa-miR-100-3p	TMEM64	6270600	-0.427	0.497	-0.339	0.670	-	-	-	-	-	47.40
hsa-miR-92a-3p	TMEM87B	580468	-0.375	0.289	-0.074	0.802	-	-	-	-	-	69.50
hsa-miR-29b-3p	TMOD3	2140326	-0.435	0.305	-0.535	0.982	-	-	-	-	-	96.20
hsa-miR-29b-3p	TMTC3	20273	-0.343	0.487	-0.340	0.957	PAR-CLIP & PAR-CLIP	-	-	-	-	78.60
hsa-miR-29a-3p	TMTC3	7000286	-0.490	0.394	-0.340	0.856	PAR-CLIP & PAR-CLIP	-	-	-	-	97.30
hsa-miR-29b-3p	TMTC3	7000286	-0.461	0.347	-0.340	0.957	PAR-CLIP & PAR-CLIP	-	-	-	-	98.70
hsa-miR-101-3p	TMX3	1820187	-0.367	0.360	-	0.824	-	-	-	-	-	72.30
hsa-miR-106b-5p	TNFAIP1	1690681	-0.349	0.453	-0.274	0.856	HITS-CLIP	-	-	-	-	47.80
hsa-miR-340-5p	TNFRSF11B	2370132	-0.464	0.640	-0.020	0.921	-	-	-	Y	-	97.90
hsa-miR-19b-3p	TNFRSF12A	6510377	-0.625	0.466	-0.468	0.989	HITS-CLIP	-	-	-	-	87.80
hsa-miR-222-5p	TNFRSF19	2360672	-0.450	0.291	-0.474	-	-	-	-	-	-	77.10
hsa-miR-30b-5p	TNIP1	2680100	-0.429	0.289	-0.051	0.751	-	-	-	-	-	95.70
hsa-miR-22-3p	TOMM20	3460121	-0.376	0.321	-0.622	0.741	-	-	-	-	-	26.20
hsa-miR-34a-5p	TOR1B	6180056	-0.408	0.295	-0.446	-	-	-	-	-	-	49.80
hsa-miR-31-5p	TP53INP2	5360392	-0.405	0.452	-0.379	0.713	-	-	-	-	-	38.60
hsa-miR-125a-5p	TPCN2	5890487	-0.469	0.541	-0.064	0.676	-	-	-	-	-	76.30
hsa-miR-29a-3p	TPM1	610519	-0.481	0.446	-0.565	0.961	-	-	-	Y	-	90.40
hsa-miR-29a-3p	TPM1	5560246	-0.478	0.341	-0.565	0.961	-	-	-	Y	-	90.30
hsa-miR-423-5p	TPM2	160370	-0.430	0.423	-0.338	0.722	-	-	-	-	-	98.00
hsa-miR-23b-3p	TRAK2	110075	-0.427	0.469	-0.126	0.650	-	-	-	-	-	68.00
hsa-miR-100-3p	TRIM2	7150240	-0.521	0.322	-	0.702	-	-	-	-	-	95.60
hsa-miR-30a-3p	TRIM2	7150240	-0.406	0.296	-0.074	0.894	-	-	-	-	-	95.50
hsa-miR-873-5p	TRIM8	940435	-0.338	0.392	-	0.635	-	-	-	-	-	86.00
hsa-miR-873-5p	TRIO	5340576	-0.364	0.359	-	0.636	-	-	-	-	-	68.70
hsa-miR-222-5p	TROVE2	360259	-0.382	0.275	-0.328	-	-	-	-	-	-	15.80
hsa-let-7a-5p	TRPM1	6450398	-0.338	0.259	-	0.655	-	-	-	-	Y	79.90
hsa-miR-21-5p	TSHZ1	1780300	-0.397	0.304	-0.110	0.806	-	-	-	-	-	91.20
hsa-miR-143-3p	TSPAN14	6220278	-0.342	0.352	-0.198	0.794	-	-	-	-	-	53.70
hsa-miR-103a-3p	TSPAN5	4900168	-0.368	0.402	-0.465	0.796	-	-	-	-	-	99.10
hsa-miR-21-5p	TSPO	4220091	-0.406	0.288	-0.395	0.702	-	-	-	-	-	95.70
hsa-miR-125b-2-3p	TTC39C	3310142	-0.369	0.403	-0.102	0.711	-	-	-	-	-	62.30
hsa-let-7a-5p	TTLL4	3890189	-0.412	0.420	-0.867	0.998	-	-	-	-	-	83.90
hsa-miR-15a-5p	TTPAL	1450452	-0.351	0.299	-0.386	0.789	-	-	-	-	-	95.80
hsa-miR-199a-5p	TXNDC12	7160274	-0.401	0.262	-0.557	0.679	-	-	-	-	-	64.20
hsa-miR-30b-5p	TXNDC5	7330341	-0.333	0.343	-0.395	0.694	HITS-CLIP	-	-	-	-	27.40
hsa-miR-125b-5p	TYSND1	1940288	-0.485	0.405	-0.424	0.794	-	-	-	-	-	69.60
hsa-miR-130a-3p	TYW1	6550553	-0.397	0.303	-0.260	0.741	-	-	-	-	-	7.80
hsa-miR-130a-3p	TYW1B	1710402	-0.467	0.398	-0.331	-	-	-	-	-	-	12.70
hsa-miR-29a-3p	UBE2D4	5260632	-0.440	0.446	-0.331	0.514	-	-	-	-	-	73.90
hsa-miR-29b-3p	UBE2E3	2640360	-0.456	0.348	-0.374	-	-	-	-	-	-	68.20
hsa-miR-34a-5p	UBE2E3	5340048	-0.367	0.263	-0.361	-	-	-	-	-	-	4.20
hsa-miR-149-5p	UBE2J1	5080020	-0.357	0.269	-0.490	0.581	-	-	-	-	-	89.50
hsa-miR-23b-3p	UBE2O	4880376	-0.384	0.337	-0.109	0.907	-	-	-	-	-	73.40
hsa-miR-30a-3p	UBL3	6620538	-0.353	0.324	-0.297	-	-	-	-	-	-	97.10
hsa-miR-16-5p	UBR1	4810370	-0.410	0.379	-0.234	0.693	-	-	-	-	-	17.00
hsa-miR-193b-3p	UBR2	1990725	-0.355	0.293	-	0.710	-	-	-	-	-	4.70
hsa-let-7b-5p	UGCG	3800647	-0.380	0.480	-0.483	0.699	-	-	-	-	-	57.50
hsa-miR-320a	UGCG	3800647	-0.357	0.392	-0.104	0.839	-	-	-	-	-	55.10
hsa-miR-98-5p	UGCG	3800647	-0.361	0.384	-0.483	-	-	-	-	-	-	56.40
hsa-miR-197-3p	UHRF2	2970612	-0.385	0.274	-	0.997	-	-	-	-	-	90.60
hsa-miR-184	ULK1	1740373	-0.433	0.269	-0.297	-	-	-	-	-	-	88.50
hsa-miR-185-5p	USP3	6220477	-0.612	0.345	-0.386	0.973	-	-	-	-	-	29.40
hsa-miR-26b-5p	USP3	6220477	-0.375	0.384	-0.400	0.781	Microarray & HITS-CLIP	-	-	-	-	29.60
hsa-miR-92b-3p	USP34	3780138	-0.438	0.443	-	0.986	-	-	-	-	-	38.40
hsa-miR-15a-5p	VCL	2900068	-0.372	0.482	-0.327	0.838	HITS-CLIP	Y	-	-	-	98.40
hsa-miR-340-5p	VEGFC	7320039	-0.473	0.331	-0.012	0.800	-	Y	-	-	-	97.80
hsa-miR-509-3-5p	VEGFC	7320039	-0.401	0.271	-0.341	-	-	Y	-	-	-	97.90
hsa-miR-34a-5p	VKORC1L1	6510189	-0.484	0.367	-0.408	0.546	-	-	-	-	-	21.00
hsa-miR-30e-5p	VOPP1	510398	-0.397	0.392	-0.252	0.962	-	-	-	-	-	97.90
hsa-miR-502-3p	VOPP1	510398	-0.532	0.282	-	0.652	-	-	-	-	-	98.10
hsa-miR-221-5p	VPS18	990672	-0.344	0.293	-0.686	-	-	-	-	-	-	97.90
hsa-miR-340-5p	VPS29	5270608	-0.394	0.396	-0.127	0.754	-	-	-	-	-	38.30
hsa-miR-125b-5p	VPS33B	6330243	-0.609	0.639	-	0.815	-	-	-	-	-	96.80
hsa-miR-221-5p	VPS41	6580452	-0.402	0.287	-0.341	0.606	-	-	-	-	-	27.90
hsa-miR-23b-3p	WBP2	3890398	-0.411	0.443	-0.912	-	-	-	-	-	-	85.10
hsa-miR-182-5p	WDR12	2350068	-0.409	0.549	-0.364	-	-	-	-	-	-	72.80
hsa-miR-200b-3p	WDR12	5270315	-0.381	0.324	-0.288	-	-	-	-	-	-	75.90
hsa-miR-125b-2-3p	WDR41	2650148	-0.350	0.338	-0.175	0.917	-	-	-	-	-	91.60
hsa-miR-30b-5p	WDR44	7150722	-0.443	0.386	-0.338	0.996	-	-	-	-	-	91.40
hsa-miR-30e-5p	WDR44	7150722	-0.361	0.357	-0.338	0.996	-	-	-	-	-	90.80
hsa-miR-361-3p	WDR5	4850079	-0.342	0.267	-0.608	-	-	-	-	-	-	78.40
hsa-miR-221-3p	WDR61	4120403	-0.570	0.453	-0.368	-	Sequencing	-	-	-	-	96.30
hsa-miR-221-5p	WDR61	4120403	-0.598	0.308	-	0.799	-	-	-	-	-	95.20
hsa-miR-423-5p	WNK4	7150411	-0.334	0.362	-	0.879	-	-	-	-	-	97.20
hsa-miR-23a-3p	WSB2	6550703	-0.338	0.432	-0.303	-	-	-	-	-	-	58.30
hsa-miR-3176	YIPF3	7380671	-0.352	0.364	-0.487	-	-	-	-	-	-	56.90
hsa-miR-100-5p	ZADH2	6040743	-0.522	0.741	-0.575	-	-	-	-	-	-	84.50
hsa-miR-99b-5p	ZADH2	6040743	-0.335	0.422	-0.575	-	-	-	-	-	-	54.10
hsa-miR-17-5p	ZBTB4	2900441	-0.378	0.504	-0.338	0.968	Luciferase reporter assay & PAR-CLIP & PAR-CLIP & HITS-CLIP & PAR-CLIP	-	-	-	-	78.90
hsa-miR-19a-3p	ZBTB4	2900441	-0.450	0.444	-0.373	0.993	Luciferase reporter assay & PAR-CLIP & PAR-CLIP & HITS-CLIP & PAR-CLIP	-	-	-	-	79.00
hsa-miR-20a-5p	ZBTB4	2900441	-0.365	0.362	-0.338	0.997	PAR-CLIP & PAR-CLIP & HITS-CLIP & PAR-CLIP	-	-	-	-	78.80
hsa-miR-508-3p	ZC3H12A	2490017	-0.343	0.519	-0.440	-	-	-	-	-	-	63.60
hsa-miR-23b-3p	ZC3H12C	380672	-0.527	0.636	-0.373	0.951	-	-	-	-	-	32.50
hsa-miR-424-3p	ZCCHC14	2710402	-0.361	0.373	-	0.686	-	-	-	-	-	87.00
hsa-let-7a-5p	ZCCHC9	940338	-0.469	0.455	-0.649	0.956	CLASH	-	-	-	-	78.60
hsa-let-7b-5p	ZCCHC9	940338	-0.510	0.297	-0.649	0.966	CLASH	-	-	-	-	68.20
hsa-miR-125b-5p	ZEB2	5050441	-0.480	0.356	-0.332	-	-	-	Y	-	-	94.20
hsa-miR-335-3p	ZEB2	5050441	-0.437	0.262	-0.078	0.932	-	-	Y	-	-	94.00
hsa-miR-92b-3p	ZEB2	5050441	-0.378	0.321	-	0.711	-	-	Y	-	-	84.40
hsa-miR-345-5p	ZFAND3	1400309	-0.331	0.365	-	0.651	-	-	-	-	-	19.80
hsa-miR-25-3p	ZFC3H1	1980044	-0.587	0.285	-0.374	0.932	PAR-CLIP & PAR-CLIP	-	-	-	-	24.90
hsa-miR-221-3p	ZFYVE16	1230112	-0.641	0.302	-0.472	0.920	-	-	-	-	Y	99.60
hsa-miR-222-3p	ZFYVE16	1230112	-0.621	0.772	-0.472	0.924	CLASH	-	-	-	Y	99.50
hsa-miR-484	ZHX3	3460270	-0.426	0.319	-0.114	0.673	-	-	-	-	-	99.50
hsa-miR-181b-5p	ZNF20	2760131	-0.348	0.375	-0.843	-	-	-	-	-	-	26.60
hsa-let-7a-5p	ZNF280B	2750044	-0.519	0.324	-0.574	0.985	-	-	-	-	-	98.90
hsa-miR-130a-3p	ZNF282	160364	-0.440	0.331	-0.085	0.647	-	-	-	-	-	42.20
hsa-miR-181b-5p	ZNF419	7320148	-0.464	0.297	-0.071	0.793	-	-	-	-	-	77.20
hsa-miR-148a-3p	ZNF618	7550523	-0.360	0.466	-0.458	0.892	-	-	-	-	-	97.00
hsa-miR-320a	ZNF689	6270619	-0.339	0.301	-0.194	0.820	-	-	-	-	-	90.60
hsa-miR-125b-5p	ZNF697	4200673	-0.370	0.531	-0.127	0.666	-	-	-	-	-	89.70
hsa-miR-221-3p	ZNF74	2710093	-0.366	0.477	-0.383	0.452	-	-	-	-	-	98.50
hsa-miR-222-3p	ZNF74	2710093	-0.338	0.358	-0.383	0.488	-	-	-	-	-	98.90
hsa-miR-1260b	ZNF788	840725	-0.333	0.319	-0.092	0.477	-	-	-	-	-	90.70
hsa-miR-330-3p	ZNF827	1300500	-0.375	0.288	-0.030	0.800	-	-	-	-	-	65.30
hsa-miR-20b-5p	ZNFX1	3800487	-0.361	0.362	-0.515	1.000	PAR-CLIP & HITS-CLIP & PAR-CLIP	-	-	-	-	89.50
