# Supplementary material for: Systems analysis identifies miR-29b regulation of invasiveness in melanoma
Source: Mol Cancer. 2016 Nov 16;15:72. doi: 10.1186/s12943-016-0554-y (PMC5112703; doi:10.1186/s12943-016-0554-y)
Supplement: Additional file 6: — Table (.csv) of Gene Ontology (GO) database terms used for the enrichment analysis of ‘epithelial-mesenchymal plasticity’ (EMP) and pigmentation processes in Fig. 3a, together with the number of genes within each category. As detailed in Methods/Databases, terms were identified by string matching and GO terms were excluded if they had less than five or more than 500 member genes. (CSV 5 kb) [file 12943_2016_554_MOESM6_ESM.csv]

Category	GO Acc. Num	GO Annot.	nGenes
EMP	GO:0001837	epithelial to mesenchymal transition	34
EMP	GO:0002009	morphogenesis of an epithelium	17
EMP	GO:0002011	morphogenesis of an epithelial sheet	11
EMP	GO:0002053	positive regulation of mesenchymal cell proliferation	34
EMP	GO:0002064	epithelial cell development	9
EMP	GO:0002070	epithelial cell maturation	5
EMP	GO:0003198	epithelial to mesenchymal transition involved in endocardial cushion formation	9
EMP	GO:0003337	mesenchymal to epithelial transition involved in metanephros morphogenesis	8
EMP	GO:0003351	epithelial cilium movement	13
EMP	GO:0003382	epithelial cell morphogenesis	16
EMP	GO:0003406	retinal pigment epithelium development	6
EMP	GO:0010631	epithelial cell migration	6
EMP	GO:0010632	regulation of epithelial cell migration	5
EMP	GO:0010633	negative regulation of epithelial cell migration	15
EMP	GO:0010634	positive regulation of epithelial cell migration	29
EMP	GO:0010717	regulation of epithelial to mesenchymal transition	5
EMP	GO:0010718	positive regulation of epithelial to mesenchymal transition	29
EMP	GO:0010719	negative regulation of epithelial to mesenchymal transition	21
EMP	GO:0014031	mesenchymal cell development	6
EMP	GO:0016331	morphogenesis of embryonic epithelium	11
EMP	GO:0030277	maintenance of gastrointestinal epithelium	12
EMP	GO:0030321	transepithelial chloride transport	6
EMP	GO:0030855	epithelial cell differentiation	70
EMP	GO:0030856	regulation of epithelial cell differentiation	7
EMP	GO:0030857	negative regulation of epithelial cell differentiation	10
EMP	GO:0030858	positive regulation of epithelial cell differentiation	7
EMP	GO:0033598	mammary gland epithelial cell proliferation	9
EMP	GO:0033599	regulation of mammary gland epithelial cell proliferation	5
EMP	GO:0033600	negative regulation of mammary gland epithelial cell proliferation	5
EMP	GO:0033601	positive regulation of mammary gland epithelial cell proliferation	6
EMP	GO:0045197	establishment or maintenance of epithelial cell apical/basal polarity	13
EMP	GO:0045198	establishment of epithelial cell apical/basal polarity	7
EMP	GO:0045199	maintenance of epithelial cell apical/basal polarity	6
EMP	GO:0048754	branching morphogenesis of an epithelial tube	28
EMP	GO:0048762	mesenchymal cell differentiation	8
EMP	GO:0050673	epithelial cell proliferation	11
EMP	GO:0050678	regulation of epithelial cell proliferation	13
EMP	GO:0050679	positive regulation of epithelial cell proliferation	61
EMP	GO:0050680	negative regulation of epithelial cell proliferation	56
EMP	GO:0060054	positive regulation of epithelial cell proliferation involved in wound healing	6
EMP	GO:0060231	mesenchymal to epithelial transition	8
EMP	GO:0060287	epithelial cilium movement involved in determination of left/right asymmetry	8
EMP	GO:0060317	cardiac epithelial to mesenchymal transition	13
EMP	GO:0060428	lung epithelium development	6
EMP	GO:0060429	epithelium development	5
EMP	GO:0060441	epithelial tube branching involved in lung morphogenesis	17
EMP	GO:0060484	lung-associated mesenchyme development	11
EMP	GO:0060487	lung epithelial cell differentiation	11
EMP	GO:0060501	positive regulation of epithelial cell proliferation involved in lung morphogenesis	5
EMP	GO:0060527	prostate epithelial cord arborization involved in prostate glandular acinus morphogenesis	7
EMP	GO:0060575	intestinal epithelial cell differentiation	5
EMP	GO:0060576	intestinal epithelial cell development	9
EMP	GO:0060644	mammary gland epithelial cell differentiation	13
EMP	GO:0060664	epithelial cell proliferation involved in salivary gland morphogenesis	7
EMP	GO:0060665	regulation of branching involved in salivary gland morphogenesis by mesenchymal-epithelial signaling	5
EMP	GO:0060740	prostate gland epithelium morphogenesis	8
EMP	GO:0060750	epithelial cell proliferation involved in mammary gland duct elongation	5
EMP	GO:0060770	negative regulation of epithelial cell proliferation involved in prostate gland development	7
EMP	GO:0061180	mammary gland epithelium development	7
EMP	GO:0072015	glomerular visceral epithelial cell development	6
EMP	GO:0072075	metanephric mesenchyme development	8
EMP	GO:0072112	glomerular visceral epithelial cell differentiation	7
EMP	GO:0072162	metanephric mesenchymal cell differentiation	5
EMP	GO:0072207	metanephric epithelium development	5
EMP	GO:0072307	regulation of metanephric nephron tubule epithelial cell differentiation	6
EMP	GO:0090131	mesenchyme migration	5
EMP	GO:0090136	epithelial cell-cell adhesion	11
EMP	GO:0090162	establishment of epithelial cell polarity	8
EMP	GO:2001054	negative regulation of mesenchymal cell apoptotic process	6
Pig/mel	GO:0003406	retinal pigment epithelium development	6
Pig/mel	GO:0004977	melanocortin receptor activity	5
Pig/mel	GO:0030318	melanocyte differentiation	22
Pig/mel	GO:0032400	melanosome localization	5
Pig/mel	GO:0032402	melanosome transport	23
Pig/mel	GO:0032438	melanosome organization	20
Pig/mel	GO:0033162	melanosome membrane	8
Pig/mel	GO:0035646	endosome to melanosome transport	9
Pig/mel	GO:0042438	melanin biosynthetic process	13
Pig/mel	GO:0042470	melanosome	99
Pig/mel	GO:0043473	pigmentation	22
Pig/mel	GO:0045636	positive regulation of melanocyte differentiation	5
Pig/mel	GO:0048066	developmental pigmentation	7
